# Supplementary material for: Ligand-binding and -scavenging of the chemerin receptor GPR1
Source: Cell Mol Life Sci. 2021 Jul 9;78(17-18):6265–81. doi: 10.1007/s00018-021-03894-8 (PMC8429170; doi:10.1007/s00018-021-03894-8)
Supplement: Supplementary file 1 — Supplementary file1 (PDB 395 KB) [file 18_2021_3894_MOESM1_ESM.pdb]

ATOM      1  N   GLY A   1       4.684 -10.606  15.817  1.00  0.00           N  
ATOM      2  CA  GLY A   1       6.037 -10.495  16.347  1.00  0.00           C  
ATOM      3  C   GLY A   1       7.130 -10.613  15.284  1.00  0.00           C  
ATOM      4  O   GLY A   1       7.108  -9.873  14.312  1.00  0.00           O  
ATOM      5 1H   GLY A   1       4.025 -10.521  16.564  1.00  0.00           H  
ATOM      6 2H   GLY A   1       4.526  -9.879  15.150  1.00  0.00           H  
ATOM      7 3H   GLY A   1       4.570 -11.495  15.374  1.00  0.00           H  
ATOM      8 1HA  GLY A   1       6.153  -9.537  16.853  1.00  0.00           H  
ATOM      9 2HA  GLY A   1       6.201 -11.273  17.093  1.00  0.00           H  
ATOM     10  N   VAL A   2       7.964 -11.645  15.423  1.00  0.00           N  
ATOM     11  CA  VAL A   2       9.184 -11.866  14.619  1.00  0.00           C  
ATOM     12  C   VAL A   2       8.976 -11.857  13.103  1.00  0.00           C  
ATOM     13  O   VAL A   2       9.917 -11.581  12.372  1.00  0.00           O  
ATOM     14  CB  VAL A   2       9.816 -13.216  15.010  1.00  0.00           C  
ATOM     15  CG1 VAL A   2       8.942 -14.369  14.536  1.00  0.00           C  
ATOM     16  CG2 VAL A   2      11.214 -13.322  14.422  1.00  0.00           C  
ATOM     17  H   VAL A   2       7.820 -12.248  16.220  1.00  0.00           H  
ATOM     18  HA  VAL A   2       9.891 -11.065  14.837  1.00  0.00           H  
ATOM     19  HB  VAL A   2       9.871 -13.280  16.096  1.00  0.00           H  
ATOM     20 1HG1 VAL A   2       9.404 -15.315  14.820  1.00  0.00           H  
ATOM     21 2HG1 VAL A   2       7.958 -14.292  14.997  1.00  0.00           H  
ATOM     22 3HG1 VAL A   2       8.841 -14.326  13.452  1.00  0.00           H  
ATOM     23 1HG2 VAL A   2      11.655 -14.278  14.702  1.00  0.00           H  
ATOM     24 2HG2 VAL A   2      11.159 -13.251  13.336  1.00  0.00           H  
ATOM     25 3HG2 VAL A   2      11.833 -12.512  14.807  1.00  0.00           H  
ATOM     26  N   VAL A   3       7.752 -12.096  12.641  1.00  0.00           N  
ATOM     27  CA  VAL A   3       7.457 -12.127  11.201  1.00  0.00           C  
ATOM     28  C   VAL A   3       7.942 -10.878  10.471  1.00  0.00           C  
ATOM     29  O   VAL A   3       8.404 -10.958   9.335  1.00  0.00           O  
ATOM     30  CB  VAL A   3       5.941 -12.276  10.977  1.00  0.00           C  
ATOM     31  CG1 VAL A   3       5.602 -12.114   9.503  1.00  0.00           C  
ATOM     32  CG2 VAL A   3       5.472 -13.628  11.493  1.00  0.00           C  
ATOM     33  H   VAL A   3       7.025 -12.360  13.291  1.00  0.00           H  
ATOM     34  HA  VAL A   3       7.954 -12.995  10.765  1.00  0.00           H  
ATOM     35  HB  VAL A   3       5.423 -11.482  11.515  1.00  0.00           H  
ATOM     36 1HG1 VAL A   3       4.526 -12.222   9.363  1.00  0.00           H  
ATOM     37 2HG1 VAL A   3       5.914 -11.127   9.164  1.00  0.00           H  
ATOM     38 3HG1 VAL A   3       6.121 -12.879   8.924  1.00  0.00           H  
ATOM     39 1HG2 VAL A   3       4.399 -13.727  11.332  1.00  0.00           H  
ATOM     40 2HG2 VAL A   3       5.993 -14.422  10.959  1.00  0.00           H  
ATOM     41 3HG2 VAL A   3       5.687 -13.705  12.559  1.00  0.00           H  
ATOM     42  N   HIS A   4       7.806  -9.724  11.104  1.00  0.00           N  
ATOM     43  CA  HIS A   4       8.206  -8.480  10.493  1.00  0.00           C  
ATOM     44  C   HIS A   4       9.694  -8.442  10.197  1.00  0.00           C  
ATOM     45  O   HIS A   4      10.109  -7.732   9.288  1.00  0.00           O  
ATOM     46  CB  HIS A   4       7.830  -7.301  11.395  1.00  0.00           C  
ATOM     47  CG  HIS A   4       8.772  -7.094  12.541  1.00  0.00           C  
ATOM     48  CD2 HIS A   4       9.811  -6.242  12.696  1.00  0.00           C  
ATOM     49  ND1 HIS A   4       8.693  -7.822  13.709  1.00  0.00           N  
ATOM     50  CE1 HIS A   4       9.646  -7.426  14.535  1.00  0.00           C  
ATOM     51  NE2 HIS A   4      10.338  -6.469  13.944  1.00  0.00           N  
ATOM     52  H   HIS A   4       7.374  -9.707  12.015  1.00  0.00           H  
ATOM     53  HA  HIS A   4       7.689  -8.361   9.542  1.00  0.00           H  
ATOM     54 1HB  HIS A   4       7.803  -6.385  10.805  1.00  0.00           H  
ATOM     55 2HB  HIS A   4       6.829  -7.458  11.800  1.00  0.00           H  
ATOM     56  HD1 HIS A   4       8.075  -8.588  13.888  1.00  0.00           H  
ATOM     57  HD2 HIS A   4      10.250  -5.482  12.049  1.00  0.00           H  
ATOM     58  HE1 HIS A   4       9.753  -7.884  15.518  1.00  0.00           H  
ATOM     59  N   TRP A   5      10.505  -9.131  10.978  1.00  0.00           N  
ATOM     60  CA  TRP A   5      11.910  -9.236  10.650  1.00  0.00           C  
ATOM     61  C   TRP A   5      12.142 -10.086   9.421  1.00  0.00           C  
ATOM     62  O   TRP A   5      12.758  -9.667   8.433  1.00  0.00           O  
ATOM     63  CB  TRP A   5      12.684  -9.825  11.830  1.00  0.00           C  
ATOM     64  CG  TRP A   5      14.152  -9.981  11.565  1.00  0.00           C  
ATOM     65  CD1 TRP A   5      15.119  -9.042  11.758  1.00  0.00           C  
ATOM     66  CD2 TRP A   5      14.827 -11.156  11.054  1.00  0.00           C  
ATOM     67  CE2 TRP A   5      16.187 -10.841  10.972  1.00  0.00           C  
ATOM     68  CE3 TRP A   5      14.395 -12.431  10.667  1.00  0.00           C  
ATOM     69  NE1 TRP A   5      16.346  -9.548  11.403  1.00  0.00           N  
ATOM     70  CZ2 TRP A   5      17.125 -11.752  10.515  1.00  0.00           C  
ATOM     71  CZ3 TRP A   5      15.337 -13.345  10.211  1.00  0.00           C  
ATOM     72  CH2 TRP A   5      16.666 -13.014  10.137  1.00  0.00           C  
ATOM     73  H   TRP A   5      10.142  -9.592  11.794  1.00  0.00           H  
ATOM     74  HA  TRP A   5      12.293  -8.236  10.444  1.00  0.00           H  
ATOM     75 1HB  TRP A   5      12.561  -9.183  12.702  1.00  0.00           H  
ATOM     76 2HB  TRP A   5      12.275 -10.802  12.082  1.00  0.00           H  
ATOM     77  HD1 TRP A   5      14.946  -8.037  12.138  1.00  0.00           H  
ATOM     78  HE1 TRP A   5      17.224  -9.050  11.451  1.00  0.00           H  
ATOM     79  HE3 TRP A   5      13.341 -12.699  10.725  1.00  0.00           H  
ATOM     80  HZ2 TRP A   5      18.186 -11.508  10.449  1.00  0.00           H  
ATOM     81  HZ3 TRP A   5      14.992 -14.335   9.910  1.00  0.00           H  
ATOM     82  HH2 TRP A   5      17.378 -13.756   9.774  1.00  0.00           H  
ATOM     83  N   VAL A   6      11.397 -11.178   9.347  1.00  0.00           N  
ATOM     84  CA  VAL A   6      11.541 -12.085   8.238  1.00  0.00           C  
ATOM     85  C   VAL A   6      11.212 -11.329   6.995  1.00  0.00           C  
ATOM     86  O   VAL A   6      11.923 -11.400   5.989  1.00  0.00           O  
ATOM     87  CB  VAL A   6      10.608 -13.302   8.379  1.00  0.00           C  
ATOM     88  CG1 VAL A   6      10.642 -14.149   7.115  1.00  0.00           C  
ATOM     89  CG2 VAL A   6      11.012 -14.127   9.592  1.00  0.00           C  
ATOM     90  H   VAL A   6      10.620 -11.306   9.974  1.00  0.00           H  
ATOM     91  HA  VAL A   6      12.564 -12.464   8.231  1.00  0.00           H  
ATOM     92  HB  VAL A   6       9.584 -12.951   8.503  1.00  0.00           H  
ATOM     93 1HG1 VAL A   6       9.977 -15.005   7.232  1.00  0.00           H  
ATOM     94 2HG1 VAL A   6      10.315 -13.549   6.267  1.00  0.00           H  
ATOM     95 3HG1 VAL A   6      11.658 -14.502   6.941  1.00  0.00           H  
ATOM     96 1HG2 VAL A   6      10.348 -14.986   9.685  1.00  0.00           H  
ATOM     97 2HG2 VAL A   6      12.039 -14.474   9.470  1.00  0.00           H  
ATOM     98 3HG2 VAL A   6      10.941 -13.513  10.489  1.00  0.00           H  
ATOM     99  N   SER A   7      10.170 -10.524   7.127  1.00  0.00           N  
ATOM    100  CA  SER A   7       9.702  -9.732   6.016  1.00  0.00           C  
ATOM    101  C   SER A   7      10.711  -8.720   5.551  1.00  0.00           C  
ATOM    102  O   SER A   7      10.968  -8.610   4.355  1.00  0.00           O  
ATOM    103  CB  SER A   7       8.419  -9.019   6.402  1.00  0.00           C  
ATOM    104  OG  SER A   7       7.368  -9.931   6.561  1.00  0.00           O  
ATOM    105  H   SER A   7       9.644 -10.560   8.001  1.00  0.00           H  
ATOM    106  HA  SER A   7       9.502 -10.396   5.175  1.00  0.00           H  
ATOM    107 1HB  SER A   7       8.573  -8.471   7.331  1.00  0.00           H  
ATOM    108 2HB  SER A   7       8.161  -8.294   5.632  1.00  0.00           H  
ATOM    109  HG  SER A   7       6.882  -9.922   5.733  1.00  0.00           H  
ATOM    110  N   LEU A   8      11.402  -8.097   6.478  1.00  0.00           N  
ATOM    111  CA  LEU A   8      12.403  -7.122   6.116  1.00  0.00           C  
ATOM    112  C   LEU A   8      13.469  -7.734   5.285  1.00  0.00           C  
ATOM    113  O   LEU A   8      13.888  -7.168   4.277  1.00  0.00           O  
ATOM    114  CB  LEU A   8      13.030  -6.500   7.370  1.00  0.00           C  
ATOM    115  CG  LEU A   8      12.151  -5.494   8.125  1.00  0.00           C  
ATOM    116  CD1 LEU A   8      12.785  -5.175   9.472  1.00  0.00           C  
ATOM    117  CD2 LEU A   8      11.986  -4.236   7.285  1.00  0.00           C  
ATOM    118  H   LEU A   8      11.100  -8.164   7.440  1.00  0.00           H  
ATOM    119  HA  LEU A   8      11.923  -6.331   5.539  1.00  0.00           H  
ATOM    120 1HB  LEU A   8      13.287  -7.299   8.063  1.00  0.00           H  
ATOM    121 2HB  LEU A   8      13.948  -5.987   7.082  1.00  0.00           H  
ATOM    122  HG  LEU A   8      11.172  -5.936   8.313  1.00  0.00           H  
ATOM    123 1HD1 LEU A   8      12.160  -4.460  10.007  1.00  0.00           H  
ATOM    124 2HD1 LEU A   8      12.874  -6.089  10.058  1.00  0.00           H  
ATOM    125 3HD1 LEU A   8      13.774  -4.746   9.315  1.00  0.00           H  
ATOM    126 1HD2 LEU A   8      11.360  -3.521   7.822  1.00  0.00           H  
ATOM    127 2HD2 LEU A   8      12.963  -3.792   7.098  1.00  0.00           H  
ATOM    128 3HD2 LEU A   8      11.514  -4.491   6.336  1.00  0.00           H  
ATOM    129  N   VAL A   9      13.872  -8.916   5.713  1.00  0.00           N  
ATOM    130  CA  VAL A   9      14.882  -9.674   5.033  1.00  0.00           C  
ATOM    131  C   VAL A   9      14.376 -10.163   3.721  1.00  0.00           C  
ATOM    132  O   VAL A   9      15.055 -10.053   2.705  1.00  0.00           O  
ATOM    133  CB  VAL A   9      15.324 -10.877   5.889  1.00  0.00           C  
ATOM    134  CG1 VAL A   9      16.282 -11.763   5.108  1.00  0.00           C  
ATOM    135  CG2 VAL A   9      15.971 -10.387   7.176  1.00  0.00           C  
ATOM    136  H   VAL A   9      13.474  -9.296   6.568  1.00  0.00           H  
ATOM    137  HA  VAL A   9      15.745  -9.029   4.865  1.00  0.00           H  
ATOM    138  HB  VAL A   9      14.450 -11.481   6.130  1.00  0.00           H  
ATOM    139 1HG1 VAL A   9      16.584 -12.608   5.727  1.00  0.00           H  
ATOM    140 2HG1 VAL A   9      15.786 -12.131   4.210  1.00  0.00           H  
ATOM    141 3HG1 VAL A   9      17.163 -11.187   4.826  1.00  0.00           H  
ATOM    142 1HG2 VAL A   9      16.281 -11.241   7.776  1.00  0.00           H  
ATOM    143 2HG2 VAL A   9      16.842  -9.776   6.935  1.00  0.00           H  
ATOM    144 3HG2 VAL A   9      15.254  -9.788   7.739  1.00  0.00           H  
ATOM    145  N   LEU A  10      13.140 -10.609   3.724  1.00  0.00           N  
ATOM    146  CA  LEU A  10      12.554 -11.129   2.525  1.00  0.00           C  
ATOM    147  C   LEU A  10      12.620 -10.104   1.432  1.00  0.00           C  
ATOM    148  O   LEU A  10      13.081 -10.389   0.329  1.00  0.00           O  
ATOM    149  CB  LEU A  10      11.098 -11.538   2.774  1.00  0.00           C  
ATOM    150  CG  LEU A  10      10.391 -12.229   1.601  1.00  0.00           C  
ATOM    151  CD1 LEU A  10       9.253 -13.091   2.131  1.00  0.00           C  
ATOM    152  CD2 LEU A  10       9.875 -11.179   0.628  1.00  0.00           C  
ATOM    153  H   LEU A  10      12.635 -10.721   4.591  1.00  0.00           H  
ATOM    154  HA  LEU A  10      13.116 -12.011   2.219  1.00  0.00           H  
ATOM    155 1HB  LEU A  10      11.068 -12.216   3.625  1.00  0.00           H  
ATOM    156 2HB  LEU A  10      10.524 -10.645   3.027  1.00  0.00           H  
ATOM    157  HG  LEU A  10      11.095 -12.885   1.088  1.00  0.00           H  
ATOM    158 1HD1 LEU A  10       8.751 -13.583   1.297  1.00  0.00           H  
ATOM    159 2HD1 LEU A  10       9.652 -13.845   2.809  1.00  0.00           H  
ATOM    160 3HD1 LEU A  10       8.539 -12.463   2.664  1.00  0.00           H  
ATOM    161 1HD2 LEU A  10       9.374 -11.671  -0.206  1.00  0.00           H  
ATOM    162 2HD2 LEU A  10       9.170 -10.524   1.140  1.00  0.00           H  
ATOM    163 3HD2 LEU A  10      10.712 -10.590   0.253  1.00  0.00           H  
ATOM    164  N   TYR A  11      12.199  -8.898   1.774  1.00  0.00           N  
ATOM    165  CA  TYR A  11      12.018  -7.854   0.802  1.00  0.00           C  
ATOM    166  C   TYR A  11      13.362  -7.420   0.277  1.00  0.00           C  
ATOM    167  O   TYR A  11      13.510  -7.206  -0.921  1.00  0.00           O  
ATOM    168  CB  TYR A  11      11.263  -6.668   1.406  1.00  0.00           C  
ATOM    169  CG  TYR A  11       9.802  -6.951   1.684  1.00  0.00           C  
ATOM    170  CD1 TYR A  11       9.277  -6.709   2.944  1.00  0.00           C  
ATOM    171  CD2 TYR A  11       8.990  -7.454   0.678  1.00  0.00           C  
ATOM    172  CE1 TYR A  11       7.943  -6.967   3.197  1.00  0.00           C  
ATOM    173  CE2 TYR A  11       7.658  -7.713   0.931  1.00  0.00           C  
ATOM    174  CZ  TYR A  11       7.134  -7.471   2.185  1.00  0.00           C  
ATOM    175  OH  TYR A  11       5.806  -7.729   2.438  1.00  0.00           O  
ATOM    176  H   TYR A  11      11.872  -8.748   2.715  1.00  0.00           H  
ATOM    177  HA  TYR A  11      11.431  -8.252  -0.027  1.00  0.00           H  
ATOM    178 1HB  TYR A  11      11.737  -6.374   2.344  1.00  0.00           H  
ATOM    179 2HB  TYR A  11      11.320  -5.817   0.728  1.00  0.00           H  
ATOM    180  HD1 TYR A  11       9.915  -6.313   3.733  1.00  0.00           H  
ATOM    181  HD2 TYR A  11       9.404  -7.647  -0.312  1.00  0.00           H  
ATOM    182  HE1 TYR A  11       7.530  -6.776   4.187  1.00  0.00           H  
ATOM    183  HE2 TYR A  11       7.019  -8.110   0.141  1.00  0.00           H  
ATOM    184  HH  TYR A  11       5.360  -7.941   1.614  1.00  0.00           H  
ATOM    185  N   CYS A  12      14.391  -7.473   1.133  1.00  0.00           N  
ATOM    186  CA  CYS A  12      15.711  -7.050   0.694  1.00  0.00           C  
ATOM    187  C   CYS A  12      16.170  -7.967  -0.401  1.00  0.00           C  
ATOM    188  O   CYS A  12      16.655  -7.527  -1.428  1.00  0.00           O  
ATOM    189  CB  CYS A  12      16.738  -7.070   1.849  1.00  0.00           C  
ATOM    190  SG  CYS A  12      16.488  -5.817   3.126  1.00  0.00           S  
ATOM    191  H   CYS A  12      14.216  -7.581   2.121  1.00  0.00           H  
ATOM    192  HA  CYS A  12      15.641  -6.027   0.324  1.00  0.00           H  
ATOM    193 1HB  CYS A  12      16.717  -8.038   2.337  1.00  0.00           H  
ATOM    194 2HB  CYS A  12      17.739  -6.929   1.446  1.00  0.00           H  
ATOM    195  HG  CYS A  12      15.316  -6.282   3.550  1.00  0.00           H  
ATOM    196  N   LEU A  13      15.989  -9.256  -0.154  1.00  0.00           N  
ATOM    197  CA  LEU A  13      16.418 -10.295  -1.054  1.00  0.00           C  
ATOM    198  C   LEU A  13      15.645 -10.226  -2.332  1.00  0.00           C  
ATOM    199  O   LEU A  13      16.213 -10.315  -3.403  1.00  0.00           O  
ATOM    200  CB  LEU A  13      16.233 -11.665  -0.400  1.00  0.00           C  
ATOM    201  CG  LEU A  13      17.142 -11.958   0.781  1.00  0.00           C  
ATOM    202  CD1 LEU A  13      16.713 -13.255   1.436  1.00  0.00           C  
ATOM    203  CD2 LEU A  13      18.578 -12.034   0.299  1.00  0.00           C  
ATOM    204  H   LEU A  13      15.574  -9.519   0.724  1.00  0.00           H  
ATOM    205  HA  LEU A  13      17.475 -10.150  -1.272  1.00  0.00           H  
ATOM    206 1HB  LEU A  13      15.206 -11.752  -0.055  1.00  0.00           H  
ATOM    207 2HB  LEU A  13      16.406 -12.435  -1.153  1.00  0.00           H  
ATOM    208  HG  LEU A  13      17.050 -11.165   1.519  1.00  0.00           H  
ATOM    209 1HD1 LEU A  13      17.362 -13.468   2.284  1.00  0.00           H  
ATOM    210 2HD1 LEU A  13      15.682 -13.163   1.783  1.00  0.00           H  
ATOM    211 3HD1 LEU A  13      16.782 -14.068   0.714  1.00  0.00           H  
ATOM    212 1HD2 LEU A  13      19.236 -12.242   1.143  1.00  0.00           H  
ATOM    213 2HD2 LEU A  13      18.674 -12.830  -0.439  1.00  0.00           H  
ATOM    214 3HD2 LEU A  13      18.861 -11.082  -0.156  1.00  0.00           H  
ATOM    215  N   ALA A  14      14.365  -9.920  -2.227  1.00  0.00           N  
ATOM    216  CA  ALA A  14      13.566  -9.859  -3.418  1.00  0.00           C  
ATOM    217  C   ALA A  14      14.071  -8.700  -4.262  1.00  0.00           C  
ATOM    218  O   ALA A  14      14.430  -8.850  -5.419  1.00  0.00           O  
ATOM    219  CB  ALA A  14      12.090  -9.698  -3.066  1.00  0.00           C  
ATOM    220  H   ALA A  14      13.927  -9.852  -1.321  1.00  0.00           H  
ATOM    221  HA  ALA A  14      13.697 -10.795  -3.962  1.00  0.00           H  
ATOM    222 1HB  ALA A  14      11.499  -9.630  -3.979  1.00  0.00           H  
ATOM    223 2HB  ALA A  14      11.757 -10.559  -2.485  1.00  0.00           H  
ATOM    224 3HB  ALA A  14      11.954  -8.794  -2.483  1.00  0.00           H  
ATOM    225  N   PHE A  15      14.365  -7.596  -3.618  1.00  0.00           N  
ATOM    226  CA  PHE A  15      14.847  -6.460  -4.366  1.00  0.00           C  
ATOM    227  C   PHE A  15      16.127  -6.831  -5.076  1.00  0.00           C  
ATOM    228  O   PHE A  15      16.297  -6.597  -6.271  1.00  0.00           O  
ATOM    229  CB  PHE A  15      15.085  -5.270  -3.443  1.00  0.00           C  
ATOM    230  CG  PHE A  15      15.697  -4.102  -4.120  1.00  0.00           C  
ATOM    231  CD1 PHE A  15      14.945  -3.266  -4.894  1.00  0.00           C  
ATOM    232  CD2 PHE A  15      17.047  -3.845  -3.974  1.00  0.00           C  
ATOM    233  CE1 PHE A  15      15.523  -2.178  -5.522  1.00  0.00           C  
ATOM    234  CE2 PHE A  15      17.633  -2.767  -4.593  1.00  0.00           C  
ATOM    235  CZ  PHE A  15      16.868  -1.930  -5.370  1.00  0.00           C  
ATOM    236  H   PHE A  15      14.051  -7.470  -2.674  1.00  0.00           H  
ATOM    237  HA  PHE A  15      14.091  -6.183  -5.101  1.00  0.00           H  
ATOM    238 1HB  PHE A  15      14.139  -4.953  -3.008  1.00  0.00           H  
ATOM    239 2HB  PHE A  15      15.733  -5.565  -2.628  1.00  0.00           H  
ATOM    240  HD1 PHE A  15      13.895  -3.462  -5.009  1.00  0.00           H  
ATOM    241  HD2 PHE A  15      17.650  -4.512  -3.358  1.00  0.00           H  
ATOM    242  HE1 PHE A  15      14.926  -1.527  -6.128  1.00  0.00           H  
ATOM    243  HE2 PHE A  15      18.698  -2.576  -4.470  1.00  0.00           H  
ATOM    244  HZ  PHE A  15      17.325  -1.074  -5.866  1.00  0.00           H  
ATOM    245  N   VAL A  16      17.068  -7.345  -4.315  1.00  0.00           N  
ATOM    246  CA  VAL A  16      18.379  -7.645  -4.829  1.00  0.00           C  
ATOM    247  C   VAL A  16      18.373  -8.682  -5.918  1.00  0.00           C  
ATOM    248  O   VAL A  16      19.090  -8.544  -6.898  1.00  0.00           O  
ATOM    249  CB  VAL A  16      19.289  -8.146  -3.699  1.00  0.00           C  
ATOM    250  CG1 VAL A  16      20.579  -8.700  -4.282  1.00  0.00           C  
ATOM    251  CG2 VAL A  16      19.558  -6.998  -2.733  1.00  0.00           C  
ATOM    252  H   VAL A  16      16.886  -7.485  -3.337  1.00  0.00           H  
ATOM    253  HA  VAL A  16      18.805  -6.733  -5.245  1.00  0.00           H  
ATOM    254  HB  VAL A  16      18.799  -8.963  -3.167  1.00  0.00           H  
ATOM    255 1HG1 VAL A  16      21.220  -9.053  -3.475  1.00  0.00           H  
ATOM    256 2HG1 VAL A  16      20.348  -9.530  -4.951  1.00  0.00           H  
ATOM    257 3HG1 VAL A  16      21.092  -7.916  -4.835  1.00  0.00           H  
ATOM    258 1HG2 VAL A  16      20.202  -7.345  -1.927  1.00  0.00           H  
ATOM    259 2HG2 VAL A  16      20.048  -6.184  -3.267  1.00  0.00           H  
ATOM    260 3HG2 VAL A  16      18.634  -6.641  -2.317  1.00  0.00           H  
ATOM    261  N   LEU A  17      17.580  -9.721  -5.757  1.00  0.00           N  
ATOM    262  CA  LEU A  17      17.499 -10.767  -6.752  1.00  0.00           C  
ATOM    263  C   LEU A  17      16.783 -10.316  -8.005  1.00  0.00           C  
ATOM    264  O   LEU A  17      17.293 -10.482  -9.117  1.00  0.00           O  
ATOM    265  CB  LEU A  17      16.782 -11.980  -6.154  1.00  0.00           C  
ATOM    266  CG  LEU A  17      17.537 -12.712  -5.041  1.00  0.00           C  
ATOM    267  CD1 LEU A  17      16.614 -13.737  -4.402  1.00  0.00           C  
ATOM    268  CD2 LEU A  17      18.772 -13.372  -5.624  1.00  0.00           C  
ATOM    269  H   LEU A  17      17.002  -9.784  -4.941  1.00  0.00           H  
ATOM    270  HA  LEU A  17      18.511 -11.052  -7.036  1.00  0.00           H  
ATOM    271 1HB  LEU A  17      15.825 -11.654  -5.748  1.00  0.00           H  
ATOM    272 2HB  LEU A  17      16.588 -12.697  -6.951  1.00  0.00           H  
ATOM    273  HG  LEU A  17      17.833 -12.004  -4.272  1.00  0.00           H  
ATOM    274 1HD1 LEU A  17      17.148 -14.260  -3.608  1.00  0.00           H  
ATOM    275 2HD1 LEU A  17      15.743 -13.229  -3.981  1.00  0.00           H  
ATOM    276 3HD1 LEU A  17      16.291 -14.454  -5.156  1.00  0.00           H  
ATOM    277 1HD2 LEU A  17      19.312 -13.893  -4.833  1.00  0.00           H  
ATOM    278 2HD2 LEU A  17      18.475 -14.084  -6.392  1.00  0.00           H  
ATOM    279 3HD2 LEU A  17      19.417 -12.610  -6.063  1.00  0.00           H  
ATOM    280  N   GLY A  18      15.622  -9.713  -7.803  1.00  0.00           N  
ATOM    281  CA  GLY A  18      14.741  -9.253  -8.848  1.00  0.00           C  
ATOM    282  C   GLY A  18      15.298  -8.165  -9.744  1.00  0.00           C  
ATOM    283  O   GLY A  18      15.282  -8.287 -10.956  1.00  0.00           O  
ATOM    284  H   GLY A  18      15.339  -9.538  -6.859  1.00  0.00           H  
ATOM    285 1HA  GLY A  18      14.465 -10.093  -9.488  1.00  0.00           H  
ATOM    286 2HA  GLY A  18      13.820  -8.872  -8.406  1.00  0.00           H  
ATOM    287  N   ILE A  19      15.918  -7.145  -9.181  1.00  0.00           N  
ATOM    288  CA  ILE A  19      16.377  -6.090 -10.064  1.00  0.00           C  
ATOM    289  C   ILE A  19      17.357  -6.531 -11.157  1.00  0.00           C  
ATOM    290  O   ILE A  19      17.023  -6.364 -12.328  1.00  0.00           O  
ATOM    291  CB  ILE A  19      17.048  -4.961  -9.255  1.00  0.00           C  
ATOM    292  CG1 ILE A  19      15.985  -4.234  -8.415  1.00  0.00           C  
ATOM    293  CG2 ILE A  19      17.761  -4.000 -10.175  1.00  0.00           C  
ATOM    294  CD1 ILE A  19      14.912  -3.558  -9.241  1.00  0.00           C  
ATOM    295  H   ILE A  19      16.008  -7.058  -8.178  1.00  0.00           H  
ATOM    296  HA  ILE A  19      15.515  -5.678 -10.588  1.00  0.00           H  
ATOM    297  HB  ILE A  19      17.765  -5.374  -8.567  1.00  0.00           H  
ATOM    298 1HG1 ILE A  19      15.511  -4.936  -7.754  1.00  0.00           H  
ATOM    299 2HG1 ILE A  19      16.473  -3.488  -7.804  1.00  0.00           H  
ATOM    300 1HG2 ILE A  19      18.227  -3.211  -9.586  1.00  0.00           H  
ATOM    301 2HG2 ILE A  19      18.526  -4.533 -10.735  1.00  0.00           H  
ATOM    302 3HG2 ILE A  19      17.056  -3.570 -10.853  1.00  0.00           H  
ATOM    303 1HD1 ILE A  19      14.197  -3.067  -8.579  1.00  0.00           H  
ATOM    304 2HD1 ILE A  19      15.368  -2.817  -9.894  1.00  0.00           H  
ATOM    305 3HD1 ILE A  19      14.391  -4.303  -9.843  1.00  0.00           H  
ATOM    306  N   PRO A  20      18.373  -7.374 -10.906  1.00  0.00           N  
ATOM    307  CA  PRO A  20      19.211  -7.912 -11.952  1.00  0.00           C  
ATOM    308  C   PRO A  20      18.517  -9.043 -12.675  1.00  0.00           C  
ATOM    309  O   PRO A  20      18.662  -9.186 -13.880  1.00  0.00           O  
ATOM    310  CB  PRO A  20      20.435  -8.403 -11.205  1.00  0.00           C  
ATOM    311  CG  PRO A  20      19.965  -8.682  -9.849  1.00  0.00           C  
ATOM    312  CD  PRO A  20      18.920  -7.611  -9.579  1.00  0.00           C  
ATOM    313  HA  PRO A  20      19.477  -7.107 -12.652  1.00  0.00           H  
ATOM    314 1HB  PRO A  20      20.846  -9.296 -11.700  1.00  0.00           H  
ATOM    315 2HB  PRO A  20      21.221  -7.636 -11.228  1.00  0.00           H  
ATOM    316 1HG  PRO A  20      19.555  -9.694  -9.792  1.00  0.00           H  
ATOM    317 2HG  PRO A  20      20.803  -8.639  -9.140  1.00  0.00           H  
ATOM    318 1HD  PRO A  20      18.189  -7.998  -8.912  1.00  0.00           H  
ATOM    319 2HD  PRO A  20      19.406  -6.728  -9.157  1.00  0.00           H  
ATOM    320  N   GLY A  21      17.679  -9.802 -11.977  1.00  0.00           N  
ATOM    321  CA  GLY A  21      17.052 -10.931 -12.629  1.00  0.00           C  
ATOM    322  C   GLY A  21      16.242 -10.432 -13.807  1.00  0.00           C  
ATOM    323  O   GLY A  21      16.410 -10.896 -14.933  1.00  0.00           O  
ATOM    324  H   GLY A  21      17.568  -9.693 -10.979  1.00  0.00           H  
ATOM    325 1HA  GLY A  21      17.817 -11.635 -12.954  1.00  0.00           H  
ATOM    326 2HA  GLY A  21      16.415 -11.455 -11.917  1.00  0.00           H  
ATOM    327  N   ASN A  22      15.338  -9.515 -13.507  1.00  0.00           N  
ATOM    328  CA  ASN A  22      14.438  -8.938 -14.474  1.00  0.00           C  
ATOM    329  C   ASN A  22      15.189  -8.071 -15.465  1.00  0.00           C  
ATOM    330  O   ASN A  22      14.812  -8.013 -16.628  1.00  0.00           O  
ATOM    331  CB  ASN A  22      13.358  -8.146 -13.763  1.00  0.00           C  
ATOM    332  CG  ASN A  22      12.399  -9.031 -13.036  1.00  0.00           C  
ATOM    333  ND2 ASN A  22      12.573  -9.122 -11.744  1.00  0.00           N  
ATOM    334  OD1 ASN A  22      11.502  -9.629 -13.640  1.00  0.00           O  
ATOM    335  H   ASN A  22      15.327  -9.147 -12.576  1.00  0.00           H  
ATOM    336  HA  ASN A  22      13.971  -9.747 -15.039  1.00  0.00           H  
ATOM    337 1HB  ASN A  22      13.818  -7.458 -13.051  1.00  0.00           H  
ATOM    338 2HB  ASN A  22      12.807  -7.545 -14.490  1.00  0.00           H  
ATOM    339 1HD2 ASN A  22      11.973  -9.691 -11.197  1.00  0.00           H  
ATOM    340 2HD2 ASN A  22      13.315  -8.618 -11.304  1.00  0.00           H  
ATOM    341  N   ALA A  23      16.250  -7.383 -15.021  1.00  0.00           N  
ATOM    342  CA  ALA A  23      16.981  -6.515 -15.941  1.00  0.00           C  
ATOM    343  C   ALA A  23      17.539  -7.373 -17.061  1.00  0.00           C  
ATOM    344  O   ALA A  23      17.380  -7.044 -18.231  1.00  0.00           O  
ATOM    345  CB  ALA A  23      18.102  -5.783 -15.230  1.00  0.00           C  
ATOM    346  H   ALA A  23      16.528  -7.406 -14.048  1.00  0.00           H  
ATOM    347  HA  ALA A  23      16.283  -5.779 -16.337  1.00  0.00           H  
ATOM    348 1HB  ALA A  23      18.670  -5.201 -15.953  1.00  0.00           H  
ATOM    349 2HB  ALA A  23      17.682  -5.115 -14.478  1.00  0.00           H  
ATOM    350 3HB  ALA A  23      18.755  -6.503 -14.750  1.00  0.00           H  
ATOM    351  N   ILE A  24      18.054  -8.533 -16.684  1.00  0.00           N  
ATOM    352  CA  ILE A  24      18.659  -9.478 -17.608  1.00  0.00           C  
ATOM    353  C   ILE A  24      17.604  -9.998 -18.538  1.00  0.00           C  
ATOM    354  O   ILE A  24      17.783  -9.976 -19.749  1.00  0.00           O  
ATOM    355  CB  ILE A  24      19.314 -10.635 -16.851  1.00  0.00           C  
ATOM    356  CG1 ILE A  24      20.551 -10.125 -16.094  1.00  0.00           C  
ATOM    357  CG2 ILE A  24      19.667 -11.706 -17.772  1.00  0.00           C  
ATOM    358  CD1 ILE A  24      21.087 -11.102 -15.079  1.00  0.00           C  
ATOM    359  H   ILE A  24      18.232  -8.674 -15.704  1.00  0.00           H  
ATOM    360  HA  ILE A  24      19.429  -8.960 -18.178  1.00  0.00           H  
ATOM    361  HB  ILE A  24      18.624 -11.020 -16.109  1.00  0.00           H  
ATOM    362 1HG1 ILE A  24      21.344  -9.903 -16.810  1.00  0.00           H  
ATOM    363 2HG1 ILE A  24      20.308  -9.205 -15.583  1.00  0.00           H  
ATOM    364 1HG2 ILE A  24      20.133 -12.520 -17.220  1.00  0.00           H  
ATOM    365 2HG2 ILE A  24      18.768 -12.069 -18.266  1.00  0.00           H  
ATOM    366 3HG2 ILE A  24      20.361 -11.323 -18.509  1.00  0.00           H  
ATOM    367 1HD1 ILE A  24      21.959 -10.672 -14.586  1.00  0.00           H  
ATOM    368 2HD1 ILE A  24      20.316 -11.313 -14.335  1.00  0.00           H  
ATOM    369 3HD1 ILE A  24      21.371 -12.026 -15.580  1.00  0.00           H  
ATOM    370  N   VAL A  25      16.435 -10.299 -17.996  1.00  0.00           N  
ATOM    371  CA  VAL A  25      15.383 -10.791 -18.856  1.00  0.00           C  
ATOM    372  C   VAL A  25      15.017  -9.763 -19.916  1.00  0.00           C  
ATOM    373  O   VAL A  25      15.071 -10.048 -21.111  1.00  0.00           O  
ATOM    374  CB  VAL A  25      14.109 -11.156 -18.061  1.00  0.00           C  
ATOM    375  CG1 VAL A  25      12.956 -11.430 -19.029  1.00  0.00           C  
ATOM    376  CG2 VAL A  25      14.388 -12.356 -17.184  1.00  0.00           C  
ATOM    377  H   VAL A  25      16.342 -10.369 -16.989  1.00  0.00           H  
ATOM    378  HA  VAL A  25      15.737 -11.695 -19.354  1.00  0.00           H  
ATOM    379  HB  VAL A  25      13.815 -10.313 -17.442  1.00  0.00           H  
ATOM    380 1HG1 VAL A  25      12.059 -11.686 -18.464  1.00  0.00           H  
ATOM    381 2HG1 VAL A  25      12.764 -10.540 -19.629  1.00  0.00           H  
ATOM    382 3HG1 VAL A  25      13.220 -12.254 -19.680  1.00  0.00           H  
ATOM    383 1HG2 VAL A  25      13.490 -12.612 -16.623  1.00  0.00           H  
ATOM    384 2HG2 VAL A  25      14.682 -13.202 -17.804  1.00  0.00           H  
ATOM    385 3HG2 VAL A  25      15.175 -12.128 -16.502  1.00  0.00           H  
ATOM    386  N   ILE A  26      14.924  -8.513 -19.482  1.00  0.00           N  
ATOM    387  CA  ILE A  26      14.563  -7.412 -20.358  1.00  0.00           C  
ATOM    388  C   ILE A  26      15.606  -7.252 -21.431  1.00  0.00           C  
ATOM    389  O   ILE A  26      15.287  -7.137 -22.610  1.00  0.00           O  
ATOM    390  CB  ILE A  26      14.432  -6.100 -19.560  1.00  0.00           C  
ATOM    391  CG1 ILE A  26      13.186  -6.182 -18.647  1.00  0.00           C  
ATOM    392  CG2 ILE A  26      14.348  -4.912 -20.501  1.00  0.00           C  
ATOM    393  CD1 ILE A  26      13.118  -5.096 -17.594  1.00  0.00           C  
ATOM    394  H   ILE A  26      14.868  -8.357 -18.491  1.00  0.00           H  
ATOM    395  HA  ILE A  26      13.602  -7.637 -20.816  1.00  0.00           H  
ATOM    396  HB  ILE A  26      15.294  -5.978 -18.919  1.00  0.00           H  
ATOM    397 1HG1 ILE A  26      12.293  -6.121 -19.259  1.00  0.00           H  
ATOM    398 2HG1 ILE A  26      13.179  -7.133 -18.148  1.00  0.00           H  
ATOM    399 1HG2 ILE A  26      14.255  -3.995 -19.923  1.00  0.00           H  
ATOM    400 2HG2 ILE A  26      15.250  -4.869 -21.114  1.00  0.00           H  
ATOM    401 3HG2 ILE A  26      13.486  -5.023 -21.144  1.00  0.00           H  
ATOM    402 1HD1 ILE A  26      12.213  -5.226 -16.997  1.00  0.00           H  
ATOM    403 2HD1 ILE A  26      13.992  -5.158 -16.947  1.00  0.00           H  
ATOM    404 3HD1 ILE A  26      13.093  -4.122 -18.077  1.00  0.00           H  
ATOM    405  N   TRP A  27      16.854  -7.376 -21.037  1.00  0.00           N  
ATOM    406  CA  TRP A  27      17.938  -7.221 -21.971  1.00  0.00           C  
ATOM    407  C   TRP A  27      17.804  -8.277 -23.050  1.00  0.00           C  
ATOM    408  O   TRP A  27      17.669  -7.966 -24.224  1.00  0.00           O  
ATOM    409  CB  TRP A  27      19.273  -7.350 -21.243  1.00  0.00           C  
ATOM    410  CG  TRP A  27      19.513  -6.265 -20.274  1.00  0.00           C  
ATOM    411  CD1 TRP A  27      18.884  -5.063 -20.229  1.00  0.00           C  
ATOM    412  CD2 TRP A  27      20.459  -6.272 -19.184  1.00  0.00           C  
ATOM    413  CE2 TRP A  27      20.339  -5.042 -18.536  1.00  0.00           C  
ATOM    414  CE3 TRP A  27      21.386  -7.209 -18.713  1.00  0.00           C  
ATOM    415  NE1 TRP A  27      19.373  -4.315 -19.187  1.00  0.00           N  
ATOM    416  CZ2 TRP A  27      21.114  -4.719 -17.435  1.00  0.00           C  
ATOM    417  CZ3 TRP A  27      22.161  -6.885 -17.612  1.00  0.00           C  
ATOM    418  CH2 TRP A  27      22.028  -5.672 -16.989  1.00  0.00           C  
ATOM    419  H   TRP A  27      17.060  -7.463 -20.056  1.00  0.00           H  
ATOM    420  HA  TRP A  27      17.873  -6.227 -22.416  1.00  0.00           H  
ATOM    421 1HB  TRP A  27      19.309  -8.294 -20.716  1.00  0.00           H  
ATOM    422 2HB  TRP A  27      20.081  -7.351 -21.963  1.00  0.00           H  
ATOM    423  HD1 TRP A  27      18.105  -4.739 -20.918  1.00  0.00           H  
ATOM    424  HE1 TRP A  27      19.073  -3.384 -18.942  1.00  0.00           H  
ATOM    425  HE3 TRP A  27      21.493  -8.176 -19.202  1.00  0.00           H  
ATOM    426  HZ2 TRP A  27      21.025  -3.759 -16.925  1.00  0.00           H  
ATOM    427  HZ3 TRP A  27      22.880  -7.622 -17.254  1.00  0.00           H  
ATOM    428  HH2 TRP A  27      22.654  -5.451 -16.123  1.00  0.00           H  
ATOM    429  N   PHE A  28      17.676  -9.503 -22.610  1.00  0.00           N  
ATOM    430  CA  PHE A  28      17.674 -10.673 -23.475  1.00  0.00           C  
ATOM    431  C   PHE A  28      16.531 -10.648 -24.461  1.00  0.00           C  
ATOM    432  O   PHE A  28      16.643 -11.177 -25.569  1.00  0.00           O  
ATOM    433  CB  PHE A  28      17.593 -11.925 -22.633  1.00  0.00           C  
ATOM    434  CG  PHE A  28      18.830 -12.208 -21.931  1.00  0.00           C  
ATOM    435  CD1 PHE A  28      19.954 -11.418 -22.156  1.00  0.00           C  
ATOM    436  CD2 PHE A  28      18.919 -13.250 -21.043  1.00  0.00           C  
ATOM    437  CE1 PHE A  28      21.129 -11.670 -21.504  1.00  0.00           C  
ATOM    438  CE2 PHE A  28      20.099 -13.503 -20.388  1.00  0.00           C  
ATOM    439  CZ  PHE A  28      21.208 -12.706 -20.624  1.00  0.00           C  
ATOM    440  H   PHE A  28      17.759  -9.660 -21.622  1.00  0.00           H  
ATOM    441  HA  PHE A  28      18.605 -10.684 -24.044  1.00  0.00           H  
ATOM    442 1HB  PHE A  28      16.795 -11.821 -21.901  1.00  0.00           H  
ATOM    443 2HB  PHE A  28      17.354 -12.754 -23.251  1.00  0.00           H  
ATOM    444  HD1 PHE A  28      19.892 -10.589 -22.860  1.00  0.00           H  
ATOM    445  HD2 PHE A  28      18.047 -13.879 -20.858  1.00  0.00           H  
ATOM    446  HE1 PHE A  28      21.999 -11.044 -21.691  1.00  0.00           H  
ATOM    447  HE2 PHE A  28      20.164 -14.322 -19.691  1.00  0.00           H  
ATOM    448  HZ  PHE A  28      22.143 -12.909 -20.104  1.00  0.00           H  
ATOM    449  N   THR A  29      15.414 -10.131 -24.020  1.00  0.00           N  
ATOM    450  CA  THR A  29      14.230 -10.129 -24.822  1.00  0.00           C  
ATOM    451  C   THR A  29      14.189  -9.010 -25.793  1.00  0.00           C  
ATOM    452  O   THR A  29      13.886  -9.198 -26.980  1.00  0.00           O  
ATOM    453  CB  THR A  29      12.967 -10.065 -23.949  1.00  0.00           C  
ATOM    454  CG2 THR A  29      11.719 -10.015 -24.830  1.00  0.00           C  
ATOM    455  OG1 THR A  29      12.905 -11.197 -23.114  1.00  0.00           O  
ATOM    456  H   THR A  29      15.349  -9.859 -23.050  1.00  0.00           H  
ATOM    457  HA  THR A  29      14.202 -11.054 -25.398  1.00  0.00           H  
ATOM    458  HB  THR A  29      13.003  -9.180 -23.331  1.00  0.00           H  
ATOM    459  HG1 THR A  29      13.717 -11.264 -22.605  1.00  0.00           H  
ATOM    460 1HG2 THR A  29      10.880  -9.973 -24.238  1.00  0.00           H  
ATOM    461 2HG2 THR A  29      11.756  -9.133 -25.465  1.00  0.00           H  
ATOM    462 3HG2 THR A  29      11.665 -10.852 -25.422  1.00  0.00           H  
ATOM    463  N   GLY A  30      14.562  -7.842 -25.265  1.00  0.00           N  
ATOM    464  CA  GLY A  30      14.528  -6.615 -26.013  1.00  0.00           C  
ATOM    465  C   GLY A  30      15.474  -6.809 -27.164  1.00  0.00           C  
ATOM    466  O   GLY A  30      15.206  -6.409 -28.296  1.00  0.00           O  
ATOM    467  H   GLY A  30      14.696  -7.768 -24.272  1.00  0.00           H  
ATOM    468 1HA  GLY A  30      13.508  -6.418 -26.343  1.00  0.00           H  
ATOM    469 2HA  GLY A  30      14.822  -5.787 -25.369  1.00  0.00           H  
ATOM    470  N   PHE A  31      16.505  -7.587 -26.868  1.00  0.00           N  
ATOM    471  CA  PHE A  31      17.532  -7.865 -27.812  1.00  0.00           C  
ATOM    472  C   PHE A  31      17.192  -8.984 -28.757  1.00  0.00           C  
ATOM    473  O   PHE A  31      17.394  -8.839 -29.961  1.00  0.00           O  
ATOM    474  CB  PHE A  31      18.824  -8.200 -27.052  1.00  0.00           C  
ATOM    475  CG  PHE A  31      19.459  -7.001 -26.384  1.00  0.00           C  
ATOM    476  CD1 PHE A  31      19.361  -5.747 -26.947  1.00  0.00           C  
ATOM    477  CD2 PHE A  31      20.160  -7.137 -25.189  1.00  0.00           C  
ATOM    478  CE1 PHE A  31      19.944  -4.650 -26.335  1.00  0.00           C  
ATOM    479  CE2 PHE A  31      20.739  -6.050 -24.575  1.00  0.00           C  
ATOM    480  CZ  PHE A  31      20.636  -4.806 -25.145  1.00  0.00           C  
ATOM    481  H   PHE A  31      16.703  -7.797 -25.902  1.00  0.00           H  
ATOM    482  HA  PHE A  31      17.690  -6.975 -28.424  1.00  0.00           H  
ATOM    483 1HB  PHE A  31      18.612  -8.943 -26.288  1.00  0.00           H  
ATOM    484 2HB  PHE A  31      19.533  -8.624 -27.724  1.00  0.00           H  
ATOM    485  HD1 PHE A  31      18.816  -5.625 -27.883  1.00  0.00           H  
ATOM    486  HD2 PHE A  31      20.244  -8.127 -24.735  1.00  0.00           H  
ATOM    487  HE1 PHE A  31      19.861  -3.663 -26.790  1.00  0.00           H  
ATOM    488  HE2 PHE A  31      21.284  -6.176 -23.640  1.00  0.00           H  
ATOM    489  HZ  PHE A  31      21.097  -3.946 -24.663  1.00  0.00           H  
ATOM    490  N   LYS A  32      16.636 -10.092 -28.255  1.00  0.00           N  
ATOM    491  CA  LYS A  32      16.509 -11.210 -29.156  1.00  0.00           C  
ATOM    492  C   LYS A  32      15.272 -12.064 -29.087  1.00  0.00           C  
ATOM    493  O   LYS A  32      14.786 -12.493 -30.133  1.00  0.00           O  
ATOM    494  CB  LYS A  32      17.716 -12.123 -28.974  1.00  0.00           C  
ATOM    495  CG  LYS A  32      17.855 -13.187 -30.027  1.00  0.00           C  
ATOM    496  CD  LYS A  32      17.979 -12.569 -31.426  1.00  0.00           C  
ATOM    497  CE  LYS A  32      18.748 -13.480 -32.367  1.00  0.00           C  
ATOM    498  NZ  LYS A  32      18.980 -12.842 -33.690  1.00  0.00           N1+
ATOM    499  H   LYS A  32      16.466 -10.213 -27.267  1.00  0.00           H  
ATOM    500  HA  LYS A  32      16.490 -10.831 -30.178  1.00  0.00           H  
ATOM    501 1HB  LYS A  32      18.622 -11.532 -28.979  1.00  0.00           H  
ATOM    502 2HB  LYS A  32      17.653 -12.620 -28.005  1.00  0.00           H  
ATOM    503 1HG  LYS A  32      18.739 -13.784 -29.823  1.00  0.00           H  
ATOM    504 2HG  LYS A  32      16.985 -13.837 -30.002  1.00  0.00           H  
ATOM    505 1HD  LYS A  32      16.984 -12.394 -31.837  1.00  0.00           H  
ATOM    506 2HD  LYS A  32      18.498 -11.611 -31.359  1.00  0.00           H  
ATOM    507 1HE  LYS A  32      19.707 -13.730 -31.923  1.00  0.00           H  
ATOM    508 2HE  LYS A  32      18.186 -14.402 -32.514  1.00  0.00           H  
ATOM    509 1HZ  LYS A  32      19.494 -13.477 -34.284  1.00  0.00           H  
ATOM    510 2HZ  LYS A  32      18.093 -12.620 -34.118  1.00  0.00           H  
ATOM    511 3HZ  LYS A  32      19.515 -11.994 -33.564  1.00  0.00           H  
ATOM    512  N   TRP A  33      14.697 -12.230 -27.893  1.00  0.00           N  
ATOM    513  CA  TRP A  33      13.653 -13.260 -27.786  1.00  0.00           C  
ATOM    514  C   TRP A  33      12.650 -13.024 -28.859  1.00  0.00           C  
ATOM    515  O   TRP A  33      12.275 -13.942 -29.572  1.00  0.00           O  
ATOM    516  CB  TRP A  33      12.980 -13.235 -26.464  1.00  0.00           C  
ATOM    517  CG  TRP A  33      13.838 -13.663 -25.358  1.00  0.00           C  
ATOM    518  CD1 TRP A  33      15.132 -13.828 -25.432  1.00  0.00           C  
ATOM    519  CD2 TRP A  33      13.492 -13.996 -23.951  1.00  0.00           C  
ATOM    520  CE2 TRP A  33      14.684 -14.329 -23.357  1.00  0.00           C  
ATOM    521  CE3 TRP A  33      12.312 -14.039 -23.169  1.00  0.00           C  
ATOM    522  NE1 TRP A  33      15.640 -14.224 -24.252  1.00  0.00           N  
ATOM    523  CZ2 TRP A  33      14.760 -14.697 -22.053  1.00  0.00           C  
ATOM    524  CZ3 TRP A  33      12.420 -14.420 -21.831  1.00  0.00           C  
ATOM    525  CH2 TRP A  33      13.614 -14.737 -21.299  1.00  0.00           C  
ATOM    526  H   TRP A  33      15.139 -11.845 -27.063  1.00  0.00           H  
ATOM    527  HA  TRP A  33      14.118 -14.238 -27.906  1.00  0.00           H  
ATOM    528 1HB  TRP A  33      12.654 -12.297 -26.272  1.00  0.00           H  
ATOM    529 2HB  TRP A  33      12.159 -13.854 -26.495  1.00  0.00           H  
ATOM    530  HD1 TRP A  33      15.724 -13.669 -26.327  1.00  0.00           H  
ATOM    531  HE1 TRP A  33      16.613 -14.418 -24.064  1.00  0.00           H  
ATOM    532  HE3 TRP A  33      11.353 -13.782 -23.595  1.00  0.00           H  
ATOM    533  HZ2 TRP A  33      15.714 -14.954 -21.618  1.00  0.00           H  
ATOM    534  HZ3 TRP A  33      11.528 -14.454 -21.239  1.00  0.00           H  
ATOM    535  HH2 TRP A  33      13.666 -15.029 -20.253  1.00  0.00           H  
ATOM    536  N   LYS A  34      12.236 -11.760 -28.933  1.00  0.00           N  
ATOM    537  CA  LYS A  34      11.347 -11.162 -29.917  1.00  0.00           C  
ATOM    538  C   LYS A  34      10.251 -11.981 -30.627  1.00  0.00           C  
ATOM    539  O   LYS A  34       9.098 -11.551 -30.677  1.00  0.00           O  
ATOM    540  CB  LYS A  34      12.192 -10.521 -31.015  1.00  0.00           C  
ATOM    541  CG  LYS A  34      13.012  -9.318 -30.567  1.00  0.00           C  
ATOM    542  CD  LYS A  34      13.861  -8.797 -31.712  1.00  0.00           C  
ATOM    543  CE  LYS A  34      14.643  -7.564 -31.311  1.00  0.00           C  
ATOM    544  NZ  LYS A  34      15.568  -7.114 -32.395  1.00  0.00           N1+
ATOM    545  H   LYS A  34      12.689 -11.097 -28.295  1.00  0.00           H  
ATOM    546  HA  LYS A  34      10.748 -10.397 -29.423  1.00  0.00           H  
ATOM    547 1HB  LYS A  34      12.881 -11.259 -31.420  1.00  0.00           H  
ATOM    548 2HB  LYS A  34      11.544 -10.196 -31.828  1.00  0.00           H  
ATOM    549 1HG  LYS A  34      12.347  -8.528 -30.222  1.00  0.00           H  
ATOM    550 2HG  LYS A  34      13.662  -9.607 -29.738  1.00  0.00           H  
ATOM    551 1HD  LYS A  34      14.563  -9.574 -32.025  1.00  0.00           H  
ATOM    552 2HD  LYS A  34      13.220  -8.546 -32.555  1.00  0.00           H  
ATOM    553 1HE  LYS A  34      13.945  -6.759 -31.081  1.00  0.00           H  
ATOM    554 2HE  LYS A  34      15.217  -7.787 -30.425  1.00  0.00           H  
ATOM    555 1HZ  LYS A  34      16.070  -6.294 -32.091  1.00  0.00           H  
ATOM    556 2HZ  LYS A  34      16.226  -7.855 -32.603  1.00  0.00           H  
ATOM    557 3HZ  LYS A  34      15.034  -6.897 -33.223  1.00  0.00           H  
ATOM    558  N   LYS A  35      10.633 -13.047 -31.305  1.00  0.00           N  
ATOM    559  CA  LYS A  35       9.704 -13.813 -32.107  1.00  0.00           C  
ATOM    560  C   LYS A  35       8.573 -14.500 -31.339  1.00  0.00           C  
ATOM    561  O   LYS A  35       7.418 -14.124 -31.482  1.00  0.00           O  
ATOM    562  CB  LYS A  35      10.448 -14.873 -32.905  1.00  0.00           C  
ATOM    563  CG  LYS A  35       9.555 -15.704 -33.814  1.00  0.00           C  
ATOM    564  CD  LYS A  35      10.363 -16.710 -34.619  1.00  0.00           C  
ATOM    565  CE  LYS A  35       9.463 -17.567 -35.494  1.00  0.00           C  
ATOM    566  NZ  LYS A  35      10.239 -18.561 -36.283  1.00  0.00           N1+
ATOM    567  H   LYS A  35      11.544 -13.428 -31.141  1.00  0.00           H  
ATOM    568  HA  LYS A  35       9.205 -13.137 -32.801  1.00  0.00           H  
ATOM    569 1HB  LYS A  35      11.210 -14.394 -33.522  1.00  0.00           H  
ATOM    570 2HB  LYS A  35      10.960 -15.551 -32.221  1.00  0.00           H  
ATOM    571 1HG  LYS A  35       8.820 -16.240 -33.213  1.00  0.00           H  
ATOM    572 2HG  LYS A  35       9.022 -15.045 -34.500  1.00  0.00           H  
ATOM    573 1HD  LYS A  35      11.075 -16.181 -35.253  1.00  0.00           H  
ATOM    574 2HD  LYS A  35      10.917 -17.357 -33.940  1.00  0.00           H  
ATOM    575 1HE  LYS A  35       8.748 -18.093 -34.864  1.00  0.00           H  
ATOM    576 2HE  LYS A  35       8.912 -16.920 -36.180  1.00  0.00           H  
ATOM    577 1HZ  LYS A  35       9.607 -19.109 -36.850  1.00  0.00           H  
ATOM    578 2HZ  LYS A  35      10.896 -18.078 -36.880  1.00  0.00           H  
ATOM    579 3HZ  LYS A  35      10.741 -19.171 -35.655  1.00  0.00           H  
ATOM    580  N   THR A  36       8.891 -15.476 -30.517  1.00  0.00           N  
ATOM    581  CA  THR A  36       7.802 -16.194 -29.853  1.00  0.00           C  
ATOM    582  C   THR A  36       7.009 -15.203 -29.026  1.00  0.00           C  
ATOM    583  O   THR A  36       7.563 -14.512 -28.176  1.00  0.00           O  
ATOM    584  CB  THR A  36       8.345 -17.325 -28.964  1.00  0.00           C  
ATOM    585  CG2 THR A  36       7.211 -18.113 -28.373  1.00  0.00           C  
ATOM    586  OG1 THR A  36       9.173 -18.194 -29.741  1.00  0.00           O  
ATOM    587  H   THR A  36       9.852 -15.753 -30.374  1.00  0.00           H  
ATOM    588  HA  THR A  36       7.161 -16.636 -30.617  1.00  0.00           H  
ATOM    589  HB  THR A  36       8.941 -16.901 -28.168  1.00  0.00           H  
ATOM    590  HG1 THR A  36       9.896 -17.691 -30.123  1.00  0.00           H  
ATOM    591 1HG2 THR A  36       7.610 -18.910 -27.747  1.00  0.00           H  
ATOM    592 2HG2 THR A  36       6.606 -17.474 -27.788  1.00  0.00           H  
ATOM    593 3HG2 THR A  36       6.613 -18.546 -29.172  1.00  0.00           H  
ATOM    594  N   VAL A  37       5.699 -15.172 -29.250  1.00  0.00           N  
ATOM    595  CA  VAL A  37       4.816 -14.219 -28.592  1.00  0.00           C  
ATOM    596  C   VAL A  37       4.883 -14.258 -27.071  1.00  0.00           C  
ATOM    597  O   VAL A  37       4.662 -13.243 -26.403  1.00  0.00           O  
ATOM    598  CB  VAL A  37       3.356 -14.492 -29.033  1.00  0.00           C  
ATOM    599  CG1 VAL A  37       2.841 -15.796 -28.433  1.00  0.00           C  
ATOM    600  CG2 VAL A  37       2.493 -13.355 -28.631  1.00  0.00           C  
ATOM    601  H   VAL A  37       5.314 -15.787 -29.951  1.00  0.00           H  
ATOM    602  HA  VAL A  37       5.102 -13.213 -28.900  1.00  0.00           H  
ATOM    603  HB  VAL A  37       3.325 -14.609 -30.117  1.00  0.00           H  
ATOM    604 1HG1 VAL A  37       1.821 -15.962 -28.755  1.00  0.00           H  
ATOM    605 2HG1 VAL A  37       3.469 -16.623 -28.766  1.00  0.00           H  
ATOM    606 3HG1 VAL A  37       2.870 -15.737 -27.353  1.00  0.00           H  
ATOM    607 1HG2 VAL A  37       1.465 -13.549 -28.944  1.00  0.00           H  
ATOM    608 2HG2 VAL A  37       2.528 -13.236 -27.549  1.00  0.00           H  
ATOM    609 3HG2 VAL A  37       2.851 -12.444 -29.110  1.00  0.00           H  
ATOM    610  N   THR A  38       5.240 -15.410 -26.539  1.00  0.00           N  
ATOM    611  CA  THR A  38       5.313 -15.605 -25.114  1.00  0.00           C  
ATOM    612  C   THR A  38       6.330 -14.754 -24.484  1.00  0.00           C  
ATOM    613  O   THR A  38       6.253 -14.460 -23.303  1.00  0.00           O  
ATOM    614  CB  THR A  38       5.609 -17.061 -24.775  1.00  0.00           C  
ATOM    615  CG2 THR A  38       4.606 -17.931 -25.385  1.00  0.00           C  
ATOM    616  OG1 THR A  38       6.893 -17.411 -25.255  1.00  0.00           O  
ATOM    617  H   THR A  38       5.454 -16.184 -27.147  1.00  0.00           H  
ATOM    618  HA  THR A  38       4.349 -15.341 -24.679  1.00  0.00           H  
ATOM    619  HB  THR A  38       5.594 -17.191 -23.694  1.00  0.00           H  
ATOM    620  HG1 THR A  38       7.557 -16.889 -24.798  1.00  0.00           H  
ATOM    621 1HG2 THR A  38       4.826 -18.948 -25.139  1.00  0.00           H  
ATOM    622 2HG2 THR A  38       3.619 -17.668 -25.006  1.00  0.00           H  
ATOM    623 3HG2 THR A  38       4.623 -17.804 -26.467  1.00  0.00           H  
ATOM    624  N   THR A  39       7.278 -14.361 -25.273  1.00  0.00           N  
ATOM    625  CA  THR A  39       8.389 -13.629 -24.812  1.00  0.00           C  
ATOM    626  C   THR A  39       8.076 -12.179 -24.686  1.00  0.00           C  
ATOM    627  O   THR A  39       8.842 -11.420 -24.102  1.00  0.00           O  
ATOM    628  CB  THR A  39       9.553 -13.837 -25.750  1.00  0.00           C  
ATOM    629  CG2 THR A  39       9.883 -15.334 -25.819  1.00  0.00           C  
ATOM    630  OG1 THR A  39       9.213 -13.352 -27.052  1.00  0.00           O  
ATOM    631  H   THR A  39       7.236 -14.584 -26.253  1.00  0.00           H  
ATOM    632  HA  THR A  39       8.658 -13.996 -23.821  1.00  0.00           H  
ATOM    633  HB  THR A  39      10.396 -13.291 -25.388  1.00  0.00           H  
ATOM    634  HG1 THR A  39       9.973 -13.435 -27.633  1.00  0.00           H  
ATOM    635 1HG2 THR A  39      10.719 -15.494 -26.489  1.00  0.00           H  
ATOM    636 2HG2 THR A  39      10.145 -15.694 -24.825  1.00  0.00           H  
ATOM    637 3HG2 THR A  39       9.020 -15.878 -26.185  1.00  0.00           H  
ATOM    638  N   LEU A  40       7.067 -11.749 -25.435  1.00  0.00           N  
ATOM    639  CA  LEU A  40       6.694 -10.370 -25.384  1.00  0.00           C  
ATOM    640  C   LEU A  40       6.052 -10.221 -24.044  1.00  0.00           C  
ATOM    641  O   LEU A  40       6.165  -9.199 -23.376  1.00  0.00           O  
ATOM    642  CB  LEU A  40       5.743 -10.058 -26.521  1.00  0.00           C  
ATOM    643  CG  LEU A  40       6.355 -10.192 -27.923  1.00  0.00           C  
ATOM    644  CD1 LEU A  40       5.292  -9.995 -28.944  1.00  0.00           C  
ATOM    645  CD2 LEU A  40       7.470  -9.172 -28.084  1.00  0.00           C  
ATOM    646  H   LEU A  40       6.427 -12.404 -25.861  1.00  0.00           H  
ATOM    647  HA  LEU A  40       7.593  -9.764 -25.497  1.00  0.00           H  
ATOM    648 1HB  LEU A  40       4.892 -10.728 -26.456  1.00  0.00           H  
ATOM    649 2HB  LEU A  40       5.386  -9.048 -26.402  1.00  0.00           H  
ATOM    650  HG  LEU A  40       6.763 -11.199 -28.056  1.00  0.00           H  
ATOM    651 1HD1 LEU A  40       5.720 -10.089 -29.937  1.00  0.00           H  
ATOM    652 2HD1 LEU A  40       4.522 -10.746 -28.809  1.00  0.00           H  
ATOM    653 3HD1 LEU A  40       4.859  -9.003 -28.828  1.00  0.00           H  
ATOM    654 1HD2 LEU A  40       7.909  -9.267 -29.080  1.00  0.00           H  
ATOM    655 2HD2 LEU A  40       7.066  -8.169 -27.959  1.00  0.00           H  
ATOM    656 3HD2 LEU A  40       8.239  -9.353 -27.330  1.00  0.00           H  
ATOM    657  N   TRP A  41       5.356 -11.282 -23.658  1.00  0.00           N  
ATOM    658  CA  TRP A  41       4.654 -11.245 -22.403  1.00  0.00           C  
ATOM    659  C   TRP A  41       5.620 -11.371 -21.311  1.00  0.00           C  
ATOM    660  O   TRP A  41       5.572 -10.598 -20.359  1.00  0.00           O  
ATOM    661  CB  TRP A  41       3.666 -12.332 -22.331  1.00  0.00           C  
ATOM    662  CG  TRP A  41       2.667 -12.104 -23.197  1.00  0.00           C  
ATOM    663  CD1 TRP A  41       2.277 -12.854 -24.221  1.00  0.00           C  
ATOM    664  CD2 TRP A  41       1.838 -10.989 -23.161  1.00  0.00           C  
ATOM    665  CE2 TRP A  41       0.965 -11.113 -24.180  1.00  0.00           C  
ATOM    666  CE3 TRP A  41       1.763  -9.886 -22.337  1.00  0.00           C  
ATOM    667  NE1 TRP A  41       1.244 -12.272 -24.833  1.00  0.00           N  
ATOM    668  CZ2 TRP A  41       0.016 -10.178 -24.418  1.00  0.00           C  
ATOM    669  CZ3 TRP A  41       0.809  -8.968 -22.593  1.00  0.00           C  
ATOM    670  CH2 TRP A  41      -0.034  -9.117 -23.602  1.00  0.00           C  
ATOM    671  H   TRP A  41       5.209 -12.049 -24.313  1.00  0.00           H  
ATOM    672  HA  TRP A  41       4.129 -10.292 -22.329  1.00  0.00           H  
ATOM    673 1HB  TRP A  41       4.148 -13.275 -22.559  1.00  0.00           H  
ATOM    674 2HB  TRP A  41       3.284 -12.395 -21.329  1.00  0.00           H  
ATOM    675  HD1 TRP A  41       2.730 -13.797 -24.510  1.00  0.00           H  
ATOM    676  HE1 TRP A  41       0.778 -12.647 -25.633  1.00  0.00           H  
ATOM    677  HE3 TRP A  41       2.456  -9.766 -21.505  1.00  0.00           H  
ATOM    678  HZ2 TRP A  41      -0.683 -10.270 -25.229  1.00  0.00           H  
ATOM    679  HZ3 TRP A  41       0.744  -8.110 -21.962  1.00  0.00           H  
ATOM    680  HH2 TRP A  41      -0.761  -8.384 -23.770  1.00  0.00           H  
ATOM    681  N   PHE A  42       6.642 -12.126 -21.568  1.00  0.00           N  
ATOM    682  CA  PHE A  42       7.616 -12.310 -20.558  1.00  0.00           C  
ATOM    683  C   PHE A  42       8.236 -10.951 -20.276  1.00  0.00           C  
ATOM    684  O   PHE A  42       8.507 -10.611 -19.128  1.00  0.00           O  
ATOM    685  CB  PHE A  42       8.678 -13.320 -20.991  1.00  0.00           C  
ATOM    686  CG  PHE A  42       8.176 -14.776 -21.090  1.00  0.00           C  
ATOM    687  CD1 PHE A  42       6.979 -15.169 -20.495  1.00  0.00           C  
ATOM    688  CD2 PHE A  42       8.901 -15.738 -21.770  1.00  0.00           C  
ATOM    689  CE1 PHE A  42       6.541 -16.483 -20.594  1.00  0.00           C  
ATOM    690  CE2 PHE A  42       8.455 -17.039 -21.862  1.00  0.00           C  
ATOM    691  CZ  PHE A  42       7.280 -17.406 -21.272  1.00  0.00           C  
ATOM    692  H   PHE A  42       6.592 -12.805 -22.311  1.00  0.00           H  
ATOM    693  HA  PHE A  42       7.120 -12.695 -19.665  1.00  0.00           H  
ATOM    694 1HB  PHE A  42       9.061 -13.043 -21.946  1.00  0.00           H  
ATOM    695 2HB  PHE A  42       9.506 -13.300 -20.287  1.00  0.00           H  
ATOM    696  HD1 PHE A  42       6.386 -14.432 -19.952  1.00  0.00           H  
ATOM    697  HD2 PHE A  42       9.816 -15.461 -22.231  1.00  0.00           H  
ATOM    698  HE1 PHE A  42       5.619 -16.781 -20.133  1.00  0.00           H  
ATOM    699  HE2 PHE A  42       9.045 -17.778 -22.405  1.00  0.00           H  
ATOM    700  HZ  PHE A  42       6.933 -18.436 -21.346  1.00  0.00           H  
ATOM    701  N   LEU A  43       8.424 -10.158 -21.336  1.00  0.00           N  
ATOM    702  CA  LEU A  43       9.033  -8.840 -21.208  1.00  0.00           C  
ATOM    703  C   LEU A  43       8.261  -7.919 -20.350  1.00  0.00           C  
ATOM    704  O   LEU A  43       8.798  -7.305 -19.440  1.00  0.00           O  
ATOM    705  CB  LEU A  43       9.205  -8.182 -22.560  1.00  0.00           C  
ATOM    706  CG  LEU A  43       9.730  -6.773 -22.538  1.00  0.00           C  
ATOM    707  CD1 LEU A  43      11.082  -6.756 -21.924  1.00  0.00           C  
ATOM    708  CD2 LEU A  43       9.764  -6.233 -23.952  1.00  0.00           C  
ATOM    709  H   LEU A  43       8.303 -10.543 -22.263  1.00  0.00           H  
ATOM    710  HA  LEU A  43      10.018  -8.955 -20.757  1.00  0.00           H  
ATOM    711 1HB  LEU A  43       9.842  -8.741 -23.106  1.00  0.00           H  
ATOM    712 2HB  LEU A  43       8.252  -8.168 -23.061  1.00  0.00           H  
ATOM    713  HG  LEU A  43       9.079  -6.151 -21.926  1.00  0.00           H  
ATOM    714 1HD1 LEU A  43      11.459  -5.741 -21.908  1.00  0.00           H  
ATOM    715 2HD1 LEU A  43      11.023  -7.137 -20.905  1.00  0.00           H  
ATOM    716 3HD1 LEU A  43      11.748  -7.377 -22.499  1.00  0.00           H  
ATOM    717 1HD2 LEU A  43      10.143  -5.212 -23.941  1.00  0.00           H  
ATOM    718 2HD2 LEU A  43      10.417  -6.856 -24.563  1.00  0.00           H  
ATOM    719 3HD2 LEU A  43       8.757  -6.242 -24.369  1.00  0.00           H  
ATOM    720  N   ASN A  44       6.997  -7.837 -20.659  1.00  0.00           N  
ATOM    721  CA  ASN A  44       6.105  -6.928 -20.018  1.00  0.00           C  
ATOM    722  C   ASN A  44       5.947  -7.360 -18.596  1.00  0.00           C  
ATOM    723  O   ASN A  44       5.922  -6.539 -17.682  1.00  0.00           O  
ATOM    724  CB  ASN A  44       4.826  -6.912 -20.753  1.00  0.00           C  
ATOM    725  CG  ASN A  44       4.986  -6.251 -21.991  1.00  0.00           C  
ATOM    726  ND2 ASN A  44       5.205  -6.997 -22.987  1.00  0.00           N  
ATOM    727  OD1 ASN A  44       4.914  -5.019 -22.079  1.00  0.00           O  
ATOM    728  H   ASN A  44       6.639  -8.416 -21.413  1.00  0.00           H  
ATOM    729  HA  ASN A  44       6.549  -5.931 -20.043  1.00  0.00           H  
ATOM    730 1HB  ASN A  44       4.487  -7.939 -20.917  1.00  0.00           H  
ATOM    731 2HB  ASN A  44       4.080  -6.416 -20.163  1.00  0.00           H  
ATOM    732 1HD2 ASN A  44       5.326  -6.599 -23.889  1.00  0.00           H  
ATOM    733 2HD2 ASN A  44       5.255  -7.988 -22.867  1.00  0.00           H  
ATOM    734  N   LEU A  45       6.098  -8.660 -18.395  1.00  0.00           N  
ATOM    735  CA  LEU A  45       5.985  -9.221 -17.095  1.00  0.00           C  
ATOM    736  C   LEU A  45       7.198  -8.746 -16.309  1.00  0.00           C  
ATOM    737  O   LEU A  45       7.057  -8.237 -15.204  1.00  0.00           O  
ATOM    738  CB  LEU A  45       5.927 -10.745 -17.155  1.00  0.00           C  
ATOM    739  CG  LEU A  45       5.769 -11.458 -15.827  1.00  0.00           C  
ATOM    740  CD1 LEU A  45       4.496 -10.970 -15.140  1.00  0.00           C  
ATOM    741  CD2 LEU A  45       5.726 -12.956 -16.076  1.00  0.00           C  
ATOM    742  H   LEU A  45       6.055  -9.282 -19.180  1.00  0.00           H  
ATOM    743  HA  LEU A  45       5.062  -8.860 -16.642  1.00  0.00           H  
ATOM    744 1HB  LEU A  45       5.091 -11.036 -17.786  1.00  0.00           H  
ATOM    745 2HB  LEU A  45       6.824 -11.106 -17.605  1.00  0.00           H  
ATOM    746  HG  LEU A  45       6.613 -11.218 -15.177  1.00  0.00           H  
ATOM    747 1HD1 LEU A  45       4.379 -11.480 -14.183  1.00  0.00           H  
ATOM    748 2HD1 LEU A  45       4.563  -9.894 -14.968  1.00  0.00           H  
ATOM    749 3HD1 LEU A  45       3.634 -11.183 -15.774  1.00  0.00           H  
ATOM    750 1HD2 LEU A  45       5.612 -13.481 -15.125  1.00  0.00           H  
ATOM    751 2HD2 LEU A  45       4.881 -13.193 -16.725  1.00  0.00           H  
ATOM    752 3HD2 LEU A  45       6.651 -13.271 -16.556  1.00  0.00           H  
ATOM    753  N   ALA A  46       8.377  -8.801 -16.958  1.00  0.00           N  
ATOM    754  CA  ALA A  46       9.634  -8.413 -16.336  1.00  0.00           C  
ATOM    755  C   ALA A  46       9.606  -6.950 -15.985  1.00  0.00           C  
ATOM    756  O   ALA A  46      10.026  -6.575 -14.900  1.00  0.00           O  
ATOM    757  CB  ALA A  46      10.812  -8.721 -17.249  1.00  0.00           C  
ATOM    758  H   ALA A  46       8.405  -9.250 -17.859  1.00  0.00           H  
ATOM    759  HA  ALA A  46       9.748  -8.988 -15.417  1.00  0.00           H  
ATOM    760 1HB  ALA A  46      11.737  -8.419 -16.760  1.00  0.00           H  
ATOM    761 2HB  ALA A  46      10.839  -9.789 -17.455  1.00  0.00           H  
ATOM    762 3HB  ALA A  46      10.710  -8.182 -18.182  1.00  0.00           H  
ATOM    763  N   ILE A  47       9.016  -6.142 -16.857  1.00  0.00           N  
ATOM    764  CA  ILE A  47       8.947  -4.708 -16.637  1.00  0.00           C  
ATOM    765  C   ILE A  47       8.064  -4.442 -15.452  1.00  0.00           C  
ATOM    766  O   ILE A  47       8.422  -3.674 -14.567  1.00  0.00           O  
ATOM    767  CB  ILE A  47       8.403  -3.977 -17.867  1.00  0.00           C  
ATOM    768  CG1 ILE A  47       9.417  -4.094 -19.015  1.00  0.00           C  
ATOM    769  CG2 ILE A  47       8.117  -2.527 -17.527  1.00  0.00           C  
ATOM    770  CD1 ILE A  47       8.873  -3.664 -20.355  1.00  0.00           C  
ATOM    771  H   ILE A  47       8.751  -6.508 -17.756  1.00  0.00           H  
ATOM    772  HA  ILE A  47       9.954  -4.340 -16.440  1.00  0.00           H  
ATOM    773  HB  ILE A  47       7.487  -4.453 -18.196  1.00  0.00           H  
ATOM    774 1HG1 ILE A  47      10.286  -3.481 -18.779  1.00  0.00           H  
ATOM    775 2HG1 ILE A  47       9.746  -5.122 -19.094  1.00  0.00           H  
ATOM    776 1HG2 ILE A  47       7.733  -2.016 -18.407  1.00  0.00           H  
ATOM    777 2HG2 ILE A  47       7.385  -2.481 -16.736  1.00  0.00           H  
ATOM    778 3HG2 ILE A  47       9.036  -2.041 -17.198  1.00  0.00           H  
ATOM    779 1HD1 ILE A  47       9.650  -3.775 -21.114  1.00  0.00           H  
ATOM    780 2HD1 ILE A  47       8.019  -4.281 -20.621  1.00  0.00           H  
ATOM    781 3HD1 ILE A  47       8.564  -2.622 -20.305  1.00  0.00           H  
ATOM    782  N   ALA A  48       6.920  -5.100 -15.414  1.00  0.00           N  
ATOM    783  CA  ALA A  48       5.997  -4.907 -14.319  1.00  0.00           C  
ATOM    784  C   ALA A  48       6.712  -5.246 -13.029  1.00  0.00           C  
ATOM    785  O   ALA A  48       6.668  -4.475 -12.070  1.00  0.00           O  
ATOM    786  CB  ALA A  48       4.756  -5.771 -14.500  1.00  0.00           C  
ATOM    787  H   ALA A  48       6.679  -5.729 -16.159  1.00  0.00           H  
ATOM    788  HA  ALA A  48       5.696  -3.860 -14.312  1.00  0.00           H  
ATOM    789 1HB  ALA A  48       4.091  -5.636 -13.645  1.00  0.00           H  
ATOM    790 2HB  ALA A  48       4.239  -5.482 -15.399  1.00  0.00           H  
ATOM    791 3HB  ALA A  48       5.045  -6.813 -14.571  1.00  0.00           H  
ATOM    792  N   ASP A  49       7.474  -6.339 -13.065  1.00  0.00           N  
ATOM    793  CA  ASP A  49       8.163  -6.811 -11.890  1.00  0.00           C  
ATOM    794  C   ASP A  49       9.209  -5.806 -11.478  1.00  0.00           C  
ATOM    795  O   ASP A  49       9.282  -5.422 -10.329  1.00  0.00           O  
ATOM    796  CB  ASP A  49       8.809  -8.165 -12.147  1.00  0.00           C  
ATOM    797  CG  ASP A  49       7.773  -9.306 -12.280  1.00  0.00           C  
ATOM    798  OD1 ASP A  49       6.610  -9.100 -11.936  1.00  0.00           O  
ATOM    799  OD2 ASP A  49       8.147 -10.369 -12.721  1.00  0.00           O1-
ATOM    800  H   ASP A  49       7.400  -6.962 -13.852  1.00  0.00           H  
ATOM    801  HA  ASP A  49       7.436  -6.923 -11.085  1.00  0.00           H  
ATOM    802 1HB  ASP A  49       9.393  -8.120 -13.051  1.00  0.00           H  
ATOM    803 2HB  ASP A  49       9.489  -8.403 -11.328  1.00  0.00           H  
ATOM    804  N   PHE A  50       9.929  -5.276 -12.455  1.00  0.00           N  
ATOM    805  CA  PHE A  50      11.018  -4.362 -12.214  1.00  0.00           C  
ATOM    806  C   PHE A  50      10.483  -3.152 -11.475  1.00  0.00           C  
ATOM    807  O   PHE A  50      11.013  -2.759 -10.437  1.00  0.00           O  
ATOM    808  CB  PHE A  50      11.656  -3.959 -13.540  1.00  0.00           C  
ATOM    809  CG  PHE A  50      12.888  -3.166 -13.410  1.00  0.00           C  
ATOM    810  CD1 PHE A  50      14.103  -3.787 -13.195  1.00  0.00           C  
ATOM    811  CD2 PHE A  50      12.848  -1.784 -13.498  1.00  0.00           C  
ATOM    812  CE1 PHE A  50      15.257  -3.042 -13.071  1.00  0.00           C  
ATOM    813  CE2 PHE A  50      13.994  -1.039 -13.378  1.00  0.00           C  
ATOM    814  CZ  PHE A  50      15.204  -1.666 -13.164  1.00  0.00           C  
ATOM    815  H   PHE A  50       9.850  -5.675 -13.368  1.00  0.00           H  
ATOM    816  HA  PHE A  50      11.766  -4.867 -11.601  1.00  0.00           H  
ATOM    817 1HB  PHE A  50      11.893  -4.852 -14.118  1.00  0.00           H  
ATOM    818 2HB  PHE A  50      10.950  -3.375 -14.119  1.00  0.00           H  
ATOM    819  HD1 PHE A  50      14.143  -4.877 -13.122  1.00  0.00           H  
ATOM    820  HD2 PHE A  50      11.890  -1.288 -13.669  1.00  0.00           H  
ATOM    821  HE1 PHE A  50      16.199  -3.532 -12.902  1.00  0.00           H  
ATOM    822  HE2 PHE A  50      13.950   0.047 -13.453  1.00  0.00           H  
ATOM    823  HZ  PHE A  50      16.114  -1.077 -13.065  1.00  0.00           H  
ATOM    824  N   ILE A  51       9.380  -2.607 -11.999  1.00  0.00           N  
ATOM    825  CA  ILE A  51       8.781  -1.401 -11.461  1.00  0.00           C  
ATOM    826  C   ILE A  51       8.443  -1.633 -10.015  1.00  0.00           C  
ATOM    827  O   ILE A  51       8.783  -0.846  -9.134  1.00  0.00           O  
ATOM    828  CB  ILE A  51       7.522  -1.024 -12.252  1.00  0.00           C  
ATOM    829  CG1 ILE A  51       7.908  -0.594 -13.666  1.00  0.00           C  
ATOM    830  CG2 ILE A  51       6.768   0.067 -11.541  1.00  0.00           C  
ATOM    831  CD1 ILE A  51       6.731  -0.502 -14.608  1.00  0.00           C  
ATOM    832  H   ILE A  51       9.040  -2.956 -12.879  1.00  0.00           H  
ATOM    833  HA  ILE A  51       9.502  -0.589 -11.547  1.00  0.00           H  
ATOM    834  HB  ILE A  51       6.877  -1.895 -12.349  1.00  0.00           H  
ATOM    835 1HG1 ILE A  51       8.397   0.378 -13.619  1.00  0.00           H  
ATOM    836 2HG1 ILE A  51       8.621  -1.305 -14.070  1.00  0.00           H  
ATOM    837 1HG2 ILE A  51       5.878   0.328 -12.111  1.00  0.00           H  
ATOM    838 2HG2 ILE A  51       6.484  -0.271 -10.573  1.00  0.00           H  
ATOM    839 3HG2 ILE A  51       7.406   0.946 -11.445  1.00  0.00           H  
ATOM    840 1HD1 ILE A  51       7.076  -0.192 -15.595  1.00  0.00           H  
ATOM    841 2HD1 ILE A  51       6.247  -1.477 -14.683  1.00  0.00           H  
ATOM    842 3HD1 ILE A  51       6.016   0.228 -14.230  1.00  0.00           H  
ATOM    843  N   PHE A  52       7.852  -2.777  -9.777  1.00  0.00           N  
ATOM    844  CA  PHE A  52       7.411  -3.216  -8.479  1.00  0.00           C  
ATOM    845  C   PHE A  52       8.575  -3.281  -7.511  1.00  0.00           C  
ATOM    846  O   PHE A  52       8.483  -2.819  -6.374  1.00  0.00           O  
ATOM    847  CB  PHE A  52       6.760  -4.569  -8.648  1.00  0.00           C  
ATOM    848  CG  PHE A  52       6.469  -5.231  -7.489  1.00  0.00           C  
ATOM    849  CD1 PHE A  52       5.422  -4.886  -6.739  1.00  0.00           C  
ATOM    850  CD2 PHE A  52       7.270  -6.250  -7.109  1.00  0.00           C  
ATOM    851  CE1 PHE A  52       5.161  -5.550  -5.611  1.00  0.00           C  
ATOM    852  CE2 PHE A  52       7.020  -6.919  -5.992  1.00  0.00           C  
ATOM    853  CZ  PHE A  52       5.964  -6.572  -5.235  1.00  0.00           C  
ATOM    854  H   PHE A  52       7.549  -3.333 -10.567  1.00  0.00           H  
ATOM    855  HA  PHE A  52       6.684  -2.497  -8.099  1.00  0.00           H  
ATOM    856 1HB  PHE A  52       5.838  -4.456  -9.193  1.00  0.00           H  
ATOM    857 2HB  PHE A  52       7.379  -5.193  -9.205  1.00  0.00           H  
ATOM    858  HD1 PHE A  52       4.792  -4.069  -7.054  1.00  0.00           H  
ATOM    859  HD2 PHE A  52       8.121  -6.521  -7.731  1.00  0.00           H  
ATOM    860  HE1 PHE A  52       4.314  -5.273  -5.001  1.00  0.00           H  
ATOM    861  HE2 PHE A  52       7.663  -7.742  -5.684  1.00  0.00           H  
ATOM    862  HZ  PHE A  52       5.771  -7.071  -4.390  1.00  0.00           H  
ATOM    863  N   LEU A  53       9.622  -3.944  -7.930  1.00  0.00           N  
ATOM    864  CA  LEU A  53      10.799  -4.191  -7.128  1.00  0.00           C  
ATOM    865  C   LEU A  53      11.451  -2.940  -6.624  1.00  0.00           C  
ATOM    866  O   LEU A  53      11.678  -2.775  -5.432  1.00  0.00           O  
ATOM    867  CB  LEU A  53      11.798  -4.981  -7.946  1.00  0.00           C  
ATOM    868  CG  LEU A  53      11.456  -6.362  -8.223  1.00  0.00           C  
ATOM    869  CD1 LEU A  53      12.311  -6.843  -9.213  1.00  0.00           C  
ATOM    870  CD2 LEU A  53      11.565  -7.151  -6.990  1.00  0.00           C  
ATOM    871  H   LEU A  53       9.608  -4.311  -8.865  1.00  0.00           H  
ATOM    872  HA  LEU A  53      10.506  -4.774  -6.255  1.00  0.00           H  
ATOM    873 1HB  LEU A  53      11.934  -4.485  -8.899  1.00  0.00           H  
ATOM    874 2HB  LEU A  53      12.755  -4.982  -7.420  1.00  0.00           H  
ATOM    875  HG  LEU A  53      10.472  -6.423  -8.588  1.00  0.00           H  
ATOM    876 1HD1 LEU A  53      12.063  -7.879  -9.429  1.00  0.00           H  
ATOM    877 2HD1 LEU A  53      12.196  -6.253 -10.109  1.00  0.00           H  
ATOM    878 3HD1 LEU A  53      13.303  -6.776  -8.866  1.00  0.00           H  
ATOM    879 1HD2 LEU A  53      11.312  -8.170  -7.198  1.00  0.00           H  
ATOM    880 2HD2 LEU A  53      12.585  -7.100  -6.614  1.00  0.00           H  
ATOM    881 3HD2 LEU A  53      10.889  -6.755  -6.255  1.00  0.00           H  
ATOM    882  N   LEU A  54      11.374  -1.901  -7.442  1.00  0.00           N  
ATOM    883  CA  LEU A  54      11.982  -0.633  -7.088  1.00  0.00           C  
ATOM    884  C   LEU A  54      11.393   0.013  -5.822  1.00  0.00           C  
ATOM    885  O   LEU A  54      12.013   0.901  -5.241  1.00  0.00           O  
ATOM    886  CB  LEU A  54      11.854   0.358  -8.246  1.00  0.00           C  
ATOM    887  CG  LEU A  54      12.654   0.037  -9.490  1.00  0.00           C  
ATOM    888  CD1 LEU A  54      12.268   1.011 -10.579  1.00  0.00           C  
ATOM    889  CD2 LEU A  54      14.135   0.115  -9.171  1.00  0.00           C  
ATOM    890  H   LEU A  54      11.105  -2.067  -8.407  1.00  0.00           H  
ATOM    891  HA  LEU A  54      13.039  -0.800  -6.886  1.00  0.00           H  
ATOM    892 1HB  LEU A  54      10.812   0.419  -8.534  1.00  0.00           H  
ATOM    893 2HB  LEU A  54      12.170   1.340  -7.897  1.00  0.00           H  
ATOM    894  HG  LEU A  54      12.414  -0.955  -9.830  1.00  0.00           H  
ATOM    895 1HD1 LEU A  54      12.825   0.794 -11.470  1.00  0.00           H  
ATOM    896 2HD1 LEU A  54      11.202   0.917 -10.790  1.00  0.00           H  
ATOM    897 3HD1 LEU A  54      12.485   2.025 -10.253  1.00  0.00           H  
ATOM    898 1HD2 LEU A  54      14.714  -0.117 -10.068  1.00  0.00           H  
ATOM    899 2HD2 LEU A  54      14.382   1.120  -8.831  1.00  0.00           H  
ATOM    900 3HD2 LEU A  54      14.378  -0.601  -8.388  1.00  0.00           H  
ATOM    901  N   PHE A  55      10.176  -0.383  -5.429  1.00  0.00           N  
ATOM    902  CA  PHE A  55       9.526   0.220  -4.264  1.00  0.00           C  
ATOM    903  C   PHE A  55       9.755  -0.553  -2.987  1.00  0.00           C  
ATOM    904  O   PHE A  55       9.462  -0.069  -1.888  1.00  0.00           O  
ATOM    905  CB  PHE A  55       8.021   0.342  -4.510  1.00  0.00           C  
ATOM    906  CG  PHE A  55       7.679   1.321  -5.571  1.00  0.00           C  
ATOM    907  CD1 PHE A  55       7.606   0.937  -6.882  1.00  0.00           C  
ATOM    908  CD2 PHE A  55       7.430   2.638  -5.249  1.00  0.00           C  
ATOM    909  CE1 PHE A  55       7.286   1.852  -7.867  1.00  0.00           C  
ATOM    910  CE2 PHE A  55       7.113   3.554  -6.219  1.00  0.00           C  
ATOM    911  CZ  PHE A  55       7.040   3.160  -7.533  1.00  0.00           C  
ATOM    912  H   PHE A  55       9.714  -1.156  -5.893  1.00  0.00           H  
ATOM    913  HA  PHE A  55       9.941   1.218  -4.112  1.00  0.00           H  
ATOM    914 1HB  PHE A  55       7.620  -0.630  -4.797  1.00  0.00           H  
ATOM    915 2HB  PHE A  55       7.525   0.644  -3.591  1.00  0.00           H  
ATOM    916  HD1 PHE A  55       7.799  -0.099  -7.140  1.00  0.00           H  
ATOM    917  HD2 PHE A  55       7.489   2.945  -4.215  1.00  0.00           H  
ATOM    918  HE1 PHE A  55       7.229   1.536  -8.904  1.00  0.00           H  
ATOM    919  HE2 PHE A  55       6.919   4.592  -5.949  1.00  0.00           H  
ATOM    920  HZ  PHE A  55       6.789   3.884  -8.308  1.00  0.00           H  
ATOM    921  N   LEU A  56      10.353  -1.709  -3.115  1.00  0.00           N  
ATOM    922  CA  LEU A  56      10.557  -2.528  -1.963  1.00  0.00           C  
ATOM    923  C   LEU A  56      11.430  -1.937  -0.870  1.00  0.00           C  
ATOM    924  O   LEU A  56      11.010  -1.927   0.272  1.00  0.00           O  
ATOM    925  CB  LEU A  56      11.164  -3.861  -2.420  1.00  0.00           C  
ATOM    926  CG  LEU A  56      10.241  -4.764  -3.247  1.00  0.00           C  
ATOM    927  CD1 LEU A  56      10.965  -6.060  -3.581  1.00  0.00           C  
ATOM    928  CD2 LEU A  56       8.964  -5.035  -2.467  1.00  0.00           C  
ATOM    929  H   LEU A  56      10.705  -2.007  -4.005  1.00  0.00           H  
ATOM    930  HA  LEU A  56       9.591  -2.708  -1.492  1.00  0.00           H  
ATOM    931 1HB  LEU A  56      12.048  -3.651  -3.020  1.00  0.00           H  
ATOM    932 2HB  LEU A  56      11.474  -4.421  -1.538  1.00  0.00           H  
ATOM    933  HG  LEU A  56       9.994  -4.268  -4.187  1.00  0.00           H  
ATOM    934 1HD1 LEU A  56      10.308  -6.702  -4.169  1.00  0.00           H  
ATOM    935 2HD1 LEU A  56      11.864  -5.839  -4.156  1.00  0.00           H  
ATOM    936 3HD1 LEU A  56      11.240  -6.571  -2.659  1.00  0.00           H  
ATOM    937 1HD2 LEU A  56       8.306  -5.677  -3.055  1.00  0.00           H  
ATOM    938 2HD2 LEU A  56       9.209  -5.531  -1.527  1.00  0.00           H  
ATOM    939 3HD2 LEU A  56       8.457  -4.092  -2.257  1.00  0.00           H  
ATOM    940  N   PRO A  57      12.439  -1.102  -1.165  1.00  0.00           N  
ATOM    941  CA  PRO A  57      13.185  -0.380  -0.163  1.00  0.00           C  
ATOM    942  C   PRO A  57      12.315   0.496   0.714  1.00  0.00           C  
ATOM    943  O   PRO A  57      12.696   0.816   1.843  1.00  0.00           O  
ATOM    944  CB  PRO A  57      14.148   0.464  -1.009  1.00  0.00           C  
ATOM    945  CG  PRO A  57      14.401  -0.396  -2.198  1.00  0.00           C  
ATOM    946  CD  PRO A  57      13.088  -1.067  -2.502  1.00  0.00           C  
ATOM    947  HA  PRO A  57      13.732  -1.096   0.467  1.00  0.00           H  
ATOM    948 1HB  PRO A  57      13.680   1.428  -1.262  1.00  0.00           H  
ATOM    949 2HB  PRO A  57      15.058   0.688  -0.434  1.00  0.00           H  
ATOM    950 1HG  PRO A  57      14.756   0.216  -3.039  1.00  0.00           H  
ATOM    951 2HG  PRO A  57      15.196  -1.125  -1.978  1.00  0.00           H  
ATOM    952 1HD  PRO A  57      12.530  -0.447  -3.200  1.00  0.00           H  
ATOM    953 2HD  PRO A  57      13.287  -2.027  -2.906  1.00  0.00           H  
ATOM    954  N   LEU A  58      11.185   0.936   0.187  1.00  0.00           N  
ATOM    955  CA  LEU A  58      10.328   1.802   0.958  1.00  0.00           C  
ATOM    956  C   LEU A  58       9.563   0.995   1.956  1.00  0.00           C  
ATOM    957  O   LEU A  58       9.218   1.487   3.031  1.00  0.00           O  
ATOM    958  CB  LEU A  58       9.358   2.561   0.045  1.00  0.00           C  
ATOM    959  CG  LEU A  58       9.917   3.830  -0.612  1.00  0.00           C  
ATOM    960  CD1 LEU A  58      11.190   3.488  -1.376  1.00  0.00           C  
ATOM    961  CD2 LEU A  58       8.868   4.427  -1.539  1.00  0.00           C  
ATOM    962  H   LEU A  58      10.830   0.543  -0.671  1.00  0.00           H  
ATOM    963  HA  LEU A  58      10.951   2.525   1.482  1.00  0.00           H  
ATOM    964 1HB  LEU A  58       9.033   1.892  -0.750  1.00  0.00           H  
ATOM    965 2HB  LEU A  58       8.484   2.849   0.629  1.00  0.00           H  
ATOM    966  HG  LEU A  58      10.175   4.556   0.159  1.00  0.00           H  
ATOM    967 1HD1 LEU A  58      11.587   4.389  -1.843  1.00  0.00           H  
ATOM    968 2HD1 LEU A  58      11.929   3.082  -0.685  1.00  0.00           H  
ATOM    969 3HD1 LEU A  58      10.965   2.749  -2.145  1.00  0.00           H  
ATOM    970 1HD2 LEU A  58       9.265   5.329  -2.005  1.00  0.00           H  
ATOM    971 2HD2 LEU A  58       8.610   3.703  -2.311  1.00  0.00           H  
ATOM    972 3HD2 LEU A  58       7.976   4.678  -0.964  1.00  0.00           H  
ATOM    973  N   TYR A  59       9.111  -0.153   1.479  1.00  0.00           N  
ATOM    974  CA  TYR A  59       8.414  -1.082   2.331  1.00  0.00           C  
ATOM    975  C   TYR A  59       9.353  -1.516   3.461  1.00  0.00           C  
ATOM    976  O   TYR A  59       9.027  -1.419   4.639  1.00  0.00           O  
ATOM    977  CB  TYR A  59       7.918  -2.287   1.528  1.00  0.00           C  
ATOM    978  CG  TYR A  59       6.591  -2.057   0.839  1.00  0.00           C  
ATOM    979  CD1 TYR A  59       6.505  -2.131  -0.543  1.00  0.00           C  
ATOM    980  CD2 TYR A  59       5.461  -1.771   1.590  1.00  0.00           C  
ATOM    981  CE1 TYR A  59       5.293  -1.921  -1.172  1.00  0.00           C  
ATOM    982  CE2 TYR A  59       4.249  -1.560   0.962  1.00  0.00           C  
ATOM    983  CZ  TYR A  59       4.163  -1.635  -0.414  1.00  0.00           C  
ATOM    984  OH  TYR A  59       2.955  -1.425  -1.040  1.00  0.00           O  
ATOM    985  H   TYR A  59       9.524  -0.516   0.625  1.00  0.00           H  
ATOM    986  HA  TYR A  59       7.552  -0.575   2.764  1.00  0.00           H  
ATOM    987 1HB  TYR A  59       8.655  -2.546   0.767  1.00  0.00           H  
ATOM    988 2HB  TYR A  59       7.813  -3.146   2.189  1.00  0.00           H  
ATOM    989  HD1 TYR A  59       7.393  -2.355  -1.134  1.00  0.00           H  
ATOM    990  HD2 TYR A  59       5.529  -1.712   2.677  1.00  0.00           H  
ATOM    991  HE1 TYR A  59       5.225  -1.979  -2.258  1.00  0.00           H  
ATOM    992  HE2 TYR A  59       3.361  -1.336   1.552  1.00  0.00           H  
ATOM    993  HH  TYR A  59       3.106  -1.248  -1.972  1.00  0.00           H  
ATOM    994  N   ILE A  60      10.623  -1.706   3.103  1.00  0.00           N  
ATOM    995  CA  ILE A  60      11.621  -2.175   4.050  1.00  0.00           C  
ATOM    996  C   ILE A  60      11.839  -1.097   5.070  1.00  0.00           C  
ATOM    997  O   ILE A  60      11.693  -1.333   6.261  1.00  0.00           O  
ATOM    998  CB  ILE A  60      12.954  -2.524   3.361  1.00  0.00           C  
ATOM    999  CG1 ILE A  60      12.782  -3.747   2.457  1.00  0.00           C  
ATOM   1000  CG2 ILE A  60      14.040  -2.771   4.396  1.00  0.00           C  
ATOM   1001  CD1 ILE A  60      13.906  -3.934   1.463  1.00  0.00           C  
ATOM   1002  H   ILE A  60      10.839  -1.767   2.128  1.00  0.00           H  
ATOM   1003  HA  ILE A  60      11.246  -3.079   4.529  1.00  0.00           H  
ATOM   1004  HB  ILE A  60      13.258  -1.698   2.719  1.00  0.00           H  
ATOM   1005 1HG1 ILE A  60      12.716  -4.646   3.070  1.00  0.00           H  
ATOM   1006 2HG1 ILE A  60      11.848  -3.661   1.901  1.00  0.00           H  
ATOM   1007 1HG2 ILE A  60      14.974  -3.017   3.892  1.00  0.00           H  
ATOM   1008 2HG2 ILE A  60      14.178  -1.874   4.999  1.00  0.00           H  
ATOM   1009 3HG2 ILE A  60      13.746  -3.600   5.040  1.00  0.00           H  
ATOM   1010 1HD1 ILE A  60      13.713  -4.821   0.858  1.00  0.00           H  
ATOM   1011 2HD1 ILE A  60      13.968  -3.060   0.815  1.00  0.00           H  
ATOM   1012 3HD1 ILE A  60      14.847  -4.058   1.997  1.00  0.00           H  
ATOM   1013  N   SER A  61      12.005   0.127   4.594  1.00  0.00           N  
ATOM   1014  CA  SER A  61      12.282   1.204   5.512  1.00  0.00           C  
ATOM   1015  C   SER A  61      11.081   1.447   6.402  1.00  0.00           C  
ATOM   1016  O   SER A  61      11.238   1.638   7.598  1.00  0.00           O  
ATOM   1017  CB  SER A  61      12.636   2.466   4.751  1.00  0.00           C  
ATOM   1018  OG  SER A  61      13.838   2.307   4.047  1.00  0.00           O  
ATOM   1019  H   SER A  61      12.139   0.279   3.597  1.00  0.00           H  
ATOM   1020  HA  SER A  61      13.131   0.918   6.133  1.00  0.00           H  
ATOM   1021 1HB  SER A  61      11.833   2.709   4.054  1.00  0.00           H  
ATOM   1022 2HB  SER A  61      12.728   3.298   5.448  1.00  0.00           H  
ATOM   1023  HG  SER A  61      13.615   1.824   3.248  1.00  0.00           H  
ATOM   1024  N   TYR A  62       9.885   1.346   5.836  1.00  0.00           N  
ATOM   1025  CA  TYR A  62       8.652   1.626   6.557  1.00  0.00           C  
ATOM   1026  C   TYR A  62       8.536   0.771   7.778  1.00  0.00           C  
ATOM   1027  O   TYR A  62       8.257   1.265   8.872  1.00  0.00           O  
ATOM   1028  CB  TYR A  62       7.433   1.418   5.655  1.00  0.00           C  
ATOM   1029  CG  TYR A  62       6.115   1.712   6.335  1.00  0.00           C  
ATOM   1030  CD1 TYR A  62       5.810   3.008   6.727  1.00  0.00           C  
ATOM   1031  CD2 TYR A  62       5.209   0.688   6.565  1.00  0.00           C  
ATOM   1032  CE1 TYR A  62       4.606   3.277   7.348  1.00  0.00           C  
ATOM   1033  CE2 TYR A  62       4.004   0.957   7.185  1.00  0.00           C  
ATOM   1034  CZ  TYR A  62       3.702   2.246   7.575  1.00  0.00           C  
ATOM   1035  OH  TYR A  62       2.502   2.513   8.193  1.00  0.00           O  
ATOM   1036  H   TYR A  62       9.823   1.260   4.830  1.00  0.00           H  
ATOM   1037  HA  TYR A  62       8.668   2.669   6.876  1.00  0.00           H  
ATOM   1038 1HB  TYR A  62       7.515   2.061   4.778  1.00  0.00           H  
ATOM   1039 2HB  TYR A  62       7.412   0.386   5.305  1.00  0.00           H  
ATOM   1040  HD1 TYR A  62       6.522   3.813   6.545  1.00  0.00           H  
ATOM   1041  HD2 TYR A  62       5.448  -0.330   6.258  1.00  0.00           H  
ATOM   1042  HE1 TYR A  62       4.367   4.295   7.655  1.00  0.00           H  
ATOM   1043  HE2 TYR A  62       3.293   0.151   7.367  1.00  0.00           H  
ATOM   1044  HH  TYR A  62       1.994   1.702   8.270  1.00  0.00           H  
ATOM   1045  N   VAL A  63       8.657  -0.523   7.560  1.00  0.00           N  
ATOM   1046  CA  VAL A  63       8.552  -1.495   8.607  1.00  0.00           C  
ATOM   1047  C   VAL A  63       9.751  -1.372   9.564  1.00  0.00           C  
ATOM   1048  O   VAL A  63       9.587  -1.410  10.782  1.00  0.00           O  
ATOM   1049  CB  VAL A  63       8.492  -2.911   8.006  1.00  0.00           C  
ATOM   1050  CG1 VAL A  63       8.573  -3.961   9.106  1.00  0.00           C  
ATOM   1051  CG2 VAL A  63       7.216  -3.078   7.195  1.00  0.00           C  
ATOM   1052  H   VAL A  63       8.833  -0.834   6.617  1.00  0.00           H  
ATOM   1053  HA  VAL A  63       7.629  -1.311   9.158  1.00  0.00           H  
ATOM   1054  HB  VAL A  63       9.357  -3.058   7.358  1.00  0.00           H  
ATOM   1055 1HG1 VAL A  63       8.529  -4.955   8.663  1.00  0.00           H  
ATOM   1056 2HG1 VAL A  63       9.510  -3.846   9.649  1.00  0.00           H  
ATOM   1057 3HG1 VAL A  63       7.737  -3.833   9.792  1.00  0.00           H  
ATOM   1058 1HG2 VAL A  63       7.181  -4.081   6.773  1.00  0.00           H  
ATOM   1059 2HG2 VAL A  63       6.352  -2.925   7.842  1.00  0.00           H  
ATOM   1060 3HG2 VAL A  63       7.199  -2.343   6.389  1.00  0.00           H  
ATOM   1061  N   ALA A  64      10.953  -1.152   9.002  1.00  0.00           N  
ATOM   1062  CA  ALA A  64      12.188  -1.058   9.799  1.00  0.00           C  
ATOM   1063  C   ALA A  64      12.120   0.076  10.793  1.00  0.00           C  
ATOM   1064  O   ALA A  64      12.566  -0.043  11.933  1.00  0.00           O  
ATOM   1065  CB  ALA A  64      13.403  -0.904   8.896  1.00  0.00           C  
ATOM   1066  H   ALA A  64      11.040  -1.220   8.000  1.00  0.00           H  
ATOM   1067  HA  ALA A  64      12.293  -1.979  10.370  1.00  0.00           H  
ATOM   1068 1HB  ALA A  64      14.304  -0.875   9.506  1.00  0.00           H  
ATOM   1069 2HB  ALA A  64      13.466  -1.724   8.218  1.00  0.00           H  
ATOM   1070 3HB  ALA A  64      13.320   0.019   8.331  1.00  0.00           H  
ATOM   1071  N   MET A  65      11.437   1.125  10.390  1.00  0.00           N  
ATOM   1072  CA  MET A  65      11.302   2.337  11.160  1.00  0.00           C  
ATOM   1073  C   MET A  65      10.037   2.294  12.004  1.00  0.00           C  
ATOM   1074  O   MET A  65       9.571   3.325  12.487  1.00  0.00           O  
ATOM   1075  CB  MET A  65      11.296   3.552  10.235  1.00  0.00           C  
ATOM   1076  CG  MET A  65      12.607   3.789   9.498  1.00  0.00           C  
ATOM   1077  SD  MET A  65      13.978   4.148  10.614  1.00  0.00           S  
ATOM   1078  CE  MET A  65      13.510   5.768  11.214  1.00  0.00           C  
ATOM   1079  H   MET A  65      11.190   1.165   9.417  1.00  0.00           H  
ATOM   1080  HA  MET A  65      12.156   2.416  11.833  1.00  0.00           H  
ATOM   1081 1HB  MET A  65      10.510   3.439   9.490  1.00  0.00           H  
ATOM   1082 2HB  MET A  65      11.071   4.450  10.814  1.00  0.00           H  
ATOM   1083 1HG  MET A  65      12.859   2.905   8.913  1.00  0.00           H  
ATOM   1084 2HG  MET A  65      12.492   4.629   8.813  1.00  0.00           H  
ATOM   1085 1HE  MET A  65      14.262   6.127  11.917  1.00  0.00           H  
ATOM   1086 2HE  MET A  65      13.438   6.461  10.375  1.00  0.00           H  
ATOM   1087 3HE  MET A  65      12.544   5.706  11.717  1.00  0.00           H  
ATOM   1088  N   ASN A  66       9.542   1.077  12.251  1.00  0.00           N  
ATOM   1089  CA  ASN A  66       8.389   0.833  13.097  1.00  0.00           C  
ATOM   1090  C   ASN A  66       7.180   1.521  12.534  1.00  0.00           C  
ATOM   1091  O   ASN A  66       6.391   2.104  13.273  1.00  0.00           O  
ATOM   1092  CB  ASN A  66       8.649   1.289  14.521  1.00  0.00           C  
ATOM   1093  CG  ASN A  66       7.690   0.682  15.506  1.00  0.00           C  
ATOM   1094  ND2 ASN A  66       7.366   1.420  16.537  1.00  0.00           N  
ATOM   1095  OD1 ASN A  66       7.241  -0.457  15.333  1.00  0.00           O  
ATOM   1096  H   ASN A  66       9.887   0.285  11.731  1.00  0.00           H  
ATOM   1097  HA  ASN A  66       8.190  -0.240  13.111  1.00  0.00           H  
ATOM   1098 1HB  ASN A  66       9.666   1.022  14.809  1.00  0.00           H  
ATOM   1099 2HB  ASN A  66       8.568   2.375  14.576  1.00  0.00           H  
ATOM   1100 1HD2 ASN A  66       6.732   1.067  17.226  1.00  0.00           H  
ATOM   1101 2HD2 ASN A  66       7.753   2.336  16.638  1.00  0.00           H  
ATOM   1102  N   PHE A  67       6.987   1.331  11.234  1.00  0.00           N  
ATOM   1103  CA  PHE A  67       5.799   1.775  10.531  1.00  0.00           C  
ATOM   1104  C   PHE A  67       5.722   3.299  10.582  1.00  0.00           C  
ATOM   1105  O   PHE A  67       4.777   3.885  11.100  1.00  0.00           O  
ATOM   1106  CB  PHE A  67       4.542   1.159  11.146  1.00  0.00           C  
ATOM   1107  CG  PHE A  67       4.651  -0.318  11.400  1.00  0.00           C  
ATOM   1108  CD1 PHE A  67       4.482  -0.831  12.677  1.00  0.00           C  
ATOM   1109  CD2 PHE A  67       4.927  -1.195  10.363  1.00  0.00           C  
ATOM   1110  CE1 PHE A  67       4.584  -2.189  12.912  1.00  0.00           C  
ATOM   1111  CE2 PHE A  67       5.027  -2.553  10.593  1.00  0.00           C  
ATOM   1112  CZ  PHE A  67       4.856  -3.051  11.871  1.00  0.00           C  
ATOM   1113  H   PHE A  67       7.750   1.002  10.662  1.00  0.00           H  
ATOM   1114  HA  PHE A  67       5.869   1.449   9.493  1.00  0.00           H  
ATOM   1115 1HB  PHE A  67       4.321   1.652  12.093  1.00  0.00           H  
ATOM   1116 2HB  PHE A  67       3.693   1.328  10.485  1.00  0.00           H  
ATOM   1117  HD1 PHE A  67       4.266  -0.149  13.501  1.00  0.00           H  
ATOM   1118  HD2 PHE A  67       5.062  -0.803   9.355  1.00  0.00           H  
ATOM   1119  HE1 PHE A  67       4.448  -2.580  13.921  1.00  0.00           H  
ATOM   1120  HE2 PHE A  67       5.242  -3.234   9.769  1.00  0.00           H  
ATOM   1121  HZ  PHE A  67       4.937  -4.121  12.054  1.00  0.00           H  
ATOM   1122  N   HIS A  68       6.814   3.897  10.097  1.00  0.00           N  
ATOM   1123  CA  HIS A  68       7.037   5.342   9.912  1.00  0.00           C  
ATOM   1124  C   HIS A  68       7.325   5.586   8.447  1.00  0.00           C  
ATOM   1125  O   HIS A  68       8.212   4.955   7.880  1.00  0.00           O  
ATOM   1126  CB  HIS A  68       8.190   5.854  10.767  1.00  0.00           C  
ATOM   1127  CG  HIS A  68       8.553   7.355  10.534  1.00  0.00           C  
ATOM   1128  CD2 HIS A  68       9.687   7.892  10.038  1.00  0.00           C  
ATOM   1129  ND1 HIS A  68       7.710   8.427  10.821  1.00  0.00           N  
ATOM   1130  CE1 HIS A  68       8.327   9.549  10.506  1.00  0.00           C  
ATOM   1131  NE2 HIS A  68       9.523   9.254  10.028  1.00  0.00           N  
ATOM   1132  H   HIS A  68       7.497   3.275   9.681  1.00  0.00           H  
ATOM   1133  HA  HIS A  68       6.142   5.889  10.209  1.00  0.00           H  
ATOM   1134 1HB  HIS A  68       7.942   5.733  11.823  1.00  0.00           H  
ATOM   1135 2HB  HIS A  68       9.045   5.283  10.575  1.00  0.00           H  
ATOM   1136  HD2 HIS A  68      10.570   7.345   9.703  1.00  0.00           H  
ATOM   1137  HE1 HIS A  68       7.919  10.551  10.618  1.00  0.00           H  
ATOM   1138  HE2 HIS A  68      10.213   9.919   9.707  1.00  0.00           H  
ATOM   1139  N   TRP A  69       6.610   6.525   7.855  1.00  0.00           N  
ATOM   1140  CA  TRP A  69       6.736   6.805   6.436  1.00  0.00           C  
ATOM   1141  C   TRP A  69       7.319   8.193   6.151  1.00  0.00           C  
ATOM   1142  O   TRP A  69       6.581   9.176   6.137  1.00  0.00           O  
ATOM   1143  CB  TRP A  69       5.368   6.681   5.762  1.00  0.00           C  
ATOM   1144  CG  TRP A  69       5.426   6.783   4.267  1.00  0.00           C  
ATOM   1145  CD1 TRP A  69       5.236   7.905   3.519  1.00  0.00           C  
ATOM   1146  CD2 TRP A  69       5.693   5.714   3.327  1.00  0.00           C  
ATOM   1147  CE2 TRP A  69       5.646   6.276   2.049  1.00  0.00           C  
ATOM   1148  CE3 TRP A  69       5.965   4.347   3.466  1.00  0.00           C  
ATOM   1149  NE1 TRP A  69       5.366   7.612   2.184  1.00  0.00           N  
ATOM   1150  CZ2 TRP A  69       5.860   5.518   0.907  1.00  0.00           C  
ATOM   1151  CZ3 TRP A  69       6.180   3.588   2.322  1.00  0.00           C  
ATOM   1152  CH2 TRP A  69       6.130   4.160   1.076  1.00  0.00           C  
ATOM   1153  H   TRP A  69       5.927   7.029   8.389  1.00  0.00           H  
ATOM   1154  HA  TRP A  69       7.412   6.071   5.998  1.00  0.00           H  
ATOM   1155 1HB  TRP A  69       4.920   5.722   6.022  1.00  0.00           H  
ATOM   1156 2HB  TRP A  69       4.707   7.463   6.133  1.00  0.00           H  
ATOM   1157  HD1 TRP A  69       5.015   8.892   3.921  1.00  0.00           H  
ATOM   1158  HE1 TRP A  69       5.269   8.269   1.425  1.00  0.00           H  
ATOM   1159  HE3 TRP A  69       6.009   3.889   4.454  1.00  0.00           H  
ATOM   1160  HZ2 TRP A  69       5.823   5.954  -0.093  1.00  0.00           H  
ATOM   1161  HZ3 TRP A  69       6.390   2.525   2.439  1.00  0.00           H  
ATOM   1162  HH2 TRP A  69       6.304   3.536   0.198  1.00  0.00           H  
ATOM   1163  N   PRO A  70       8.657   8.321   5.987  1.00  0.00           N  
ATOM   1164  CA  PRO A  70       9.408   9.556   5.851  1.00  0.00           C  
ATOM   1165  C   PRO A  70       9.442  10.033   4.394  1.00  0.00           C  
ATOM   1166  O   PRO A  70      10.084  11.032   4.072  1.00  0.00           O  
ATOM   1167  CB  PRO A  70      10.801   9.160   6.352  1.00  0.00           C  
ATOM   1168  CG  PRO A  70      10.960   7.746   5.910  1.00  0.00           C  
ATOM   1169  CD  PRO A  70       9.594   7.140   6.095  1.00  0.00           C  
ATOM   1170  HA  PRO A  70       8.960  10.326   6.496  1.00  0.00           H  
ATOM   1171 1HB  PRO A  70      11.560   9.830   5.920  1.00  0.00           H  
ATOM   1172 2HB  PRO A  70      10.854   9.275   7.445  1.00  0.00           H  
ATOM   1173 1HG  PRO A  70      11.301   7.709   4.865  1.00  0.00           H  
ATOM   1174 2HG  PRO A  70      11.730   7.243   6.514  1.00  0.00           H  
ATOM   1175 1HD  PRO A  70       9.407   6.406   5.298  1.00  0.00           H  
ATOM   1176 2HD  PRO A  70       9.534   6.662   7.085  1.00  0.00           H  
ATOM   1177  N   PHE A  71       8.771   9.292   3.519  1.00  0.00           N  
ATOM   1178  CA  PHE A  71       8.931   9.431   2.072  1.00  0.00           C  
ATOM   1179  C   PHE A  71       7.981  10.413   1.418  1.00  0.00           C  
ATOM   1180  O   PHE A  71       8.303  10.993   0.383  1.00  0.00           O  
ATOM   1181  CB  PHE A  71       8.758   8.066   1.402  1.00  0.00           C  
ATOM   1182  CG  PHE A  71       9.813   7.066   1.784  1.00  0.00           C  
ATOM   1183  CD1 PHE A  71       9.504   5.988   2.599  1.00  0.00           C  
ATOM   1184  CD2 PHE A  71      11.115   7.202   1.328  1.00  0.00           C  
ATOM   1185  CE1 PHE A  71      10.473   5.068   2.950  1.00  0.00           C  
ATOM   1186  CE2 PHE A  71      12.085   6.282   1.676  1.00  0.00           C  
ATOM   1187  CZ  PHE A  71      11.763   5.214   2.488  1.00  0.00           C  
ATOM   1188  H   PHE A  71       8.155   8.569   3.865  1.00  0.00           H  
ATOM   1189  HA  PHE A  71       9.938   9.799   1.869  1.00  0.00           H  
ATOM   1190 1HB  PHE A  71       7.786   7.653   1.666  1.00  0.00           H  
ATOM   1191 2HB  PHE A  71       8.779   8.187   0.320  1.00  0.00           H  
ATOM   1192  HD1 PHE A  71       8.482   5.871   2.963  1.00  0.00           H  
ATOM   1193  HD2 PHE A  71      11.369   8.046   0.686  1.00  0.00           H  
ATOM   1194  HE1 PHE A  71      10.217   4.224   3.591  1.00  0.00           H  
ATOM   1195  HE2 PHE A  71      13.105   6.400   1.310  1.00  0.00           H  
ATOM   1196  HZ  PHE A  71      12.529   4.489   2.765  1.00  0.00           H  
ATOM   1197  N   GLY A  72       6.826  10.635   2.018  1.00  0.00           N  
ATOM   1198  CA  GLY A  72       5.853  11.537   1.430  1.00  0.00           C  
ATOM   1199  C   GLY A  72       4.650  10.826   0.853  1.00  0.00           C  
ATOM   1200  O   GLY A  72       4.689   9.624   0.562  1.00  0.00           O  
ATOM   1201  H   GLY A  72       6.612  10.164   2.887  1.00  0.00           H  
ATOM   1202 1HA  GLY A  72       5.509  12.245   2.185  1.00  0.00           H  
ATOM   1203 2HA  GLY A  72       6.327  12.117   0.639  1.00  0.00           H  
ATOM   1204  N   ILE A  73       3.644  11.634   0.566  1.00  0.00           N  
ATOM   1205  CA  ILE A  73       2.345  11.189   0.134  1.00  0.00           C  
ATOM   1206  C   ILE A  73       2.319  10.506  -1.212  1.00  0.00           C  
ATOM   1207  O   ILE A  73       1.688   9.458  -1.357  1.00  0.00           O  
ATOM   1208  CB  ILE A  73       1.360  12.364   0.089  1.00  0.00           C  
ATOM   1209  CG1 ILE A  73       1.100  12.852   1.461  1.00  0.00           C  
ATOM   1210  CG2 ILE A  73       0.082  11.938  -0.590  1.00  0.00           C  
ATOM   1211  CD1 ILE A  73       0.388  14.174   1.508  1.00  0.00           C  
ATOM   1212  H   ILE A  73       3.778  12.625   0.710  1.00  0.00           H  
ATOM   1213  HA  ILE A  73       1.976  10.453   0.848  1.00  0.00           H  
ATOM   1214  HB  ILE A  73       1.803  13.189  -0.468  1.00  0.00           H  
ATOM   1215 1HG1 ILE A  73       0.501  12.116   1.989  1.00  0.00           H  
ATOM   1216 2HG1 ILE A  73       2.050  12.953   1.987  1.00  0.00           H  
ATOM   1217 1HG2 ILE A  73      -0.613  12.776  -0.617  1.00  0.00           H  
ATOM   1218 2HG2 ILE A  73       0.298  11.616  -1.607  1.00  0.00           H  
ATOM   1219 3HG2 ILE A  73      -0.369  11.111  -0.033  1.00  0.00           H  
ATOM   1220 1HD1 ILE A  73       0.232  14.468   2.546  1.00  0.00           H  
ATOM   1221 2HD1 ILE A  73       0.989  14.930   1.003  1.00  0.00           H  
ATOM   1222 3HD1 ILE A  73      -0.577  14.085   1.010  1.00  0.00           H  
ATOM   1223  N   TRP A  74       2.990  11.091  -2.198  1.00  0.00           N  
ATOM   1224  CA  TRP A  74       2.890  10.538  -3.532  1.00  0.00           C  
ATOM   1225  C   TRP A  74       3.373   9.108  -3.543  1.00  0.00           C  
ATOM   1226  O   TRP A  74       2.700   8.229  -4.079  1.00  0.00           O  
ATOM   1227  CB  TRP A  74       3.705  11.368  -4.525  1.00  0.00           C  
ATOM   1228  CG  TRP A  74       3.521  10.946  -5.951  1.00  0.00           C  
ATOM   1229  CD1 TRP A  74       2.580  11.407  -6.822  1.00  0.00           C  
ATOM   1230  CD2 TRP A  74       4.302   9.971  -6.683  1.00  0.00           C  
ATOM   1231  CE2 TRP A  74       3.769   9.907  -7.973  1.00  0.00           C  
ATOM   1232  CE3 TRP A  74       5.394   9.159  -6.351  1.00  0.00           C  
ATOM   1233  NE1 TRP A  74       2.720  10.788  -8.040  1.00  0.00           N  
ATOM   1234  CZ2 TRP A  74       4.288   9.060  -8.940  1.00  0.00           C  
ATOM   1235  CZ3 TRP A  74       5.915   8.311  -7.322  1.00  0.00           C  
ATOM   1236  CH2 TRP A  74       5.377   8.265  -8.583  1.00  0.00           C  
ATOM   1237  H   TRP A  74       3.548  11.915  -2.026  1.00  0.00           H  
ATOM   1238  HA  TRP A  74       1.845  10.561  -3.838  1.00  0.00           H  
ATOM   1239 1HB  TRP A  74       3.423  12.417  -4.439  1.00  0.00           H  
ATOM   1240 2HB  TRP A  74       4.764  11.292  -4.279  1.00  0.00           H  
ATOM   1241  HD1 TRP A  74       1.828  12.157  -6.586  1.00  0.00           H  
ATOM   1242  HE1 TRP A  74       2.143  10.953  -8.853  1.00  0.00           H  
ATOM   1243  HE3 TRP A  74       5.827   9.194  -5.353  1.00  0.00           H  
ATOM   1244  HZ2 TRP A  74       3.874   9.009  -9.947  1.00  0.00           H  
ATOM   1245  HZ3 TRP A  74       6.765   7.682  -7.056  1.00  0.00           H  
ATOM   1246  HH2 TRP A  74       5.810   7.589  -9.320  1.00  0.00           H  
ATOM   1247  N   LEU A  75       4.505   8.881  -2.888  1.00  0.00           N  
ATOM   1248  CA  LEU A  75       5.071   7.558  -2.832  1.00  0.00           C  
ATOM   1249  C   LEU A  75       4.197   6.616  -2.007  1.00  0.00           C  
ATOM   1250  O   LEU A  75       3.956   5.479  -2.414  1.00  0.00           O  
ATOM   1251  CB  LEU A  75       6.484   7.620  -2.237  1.00  0.00           C  
ATOM   1252  CG  LEU A  75       7.563   8.218  -3.148  1.00  0.00           C  
ATOM   1253  CD1 LEU A  75       8.823   8.487  -2.334  1.00  0.00           C  
ATOM   1254  CD2 LEU A  75       7.848   7.260  -4.295  1.00  0.00           C  
ATOM   1255  H   LEU A  75       4.998   9.649  -2.457  1.00  0.00           H  
ATOM   1256  HA  LEU A  75       5.134   7.166  -3.847  1.00  0.00           H  
ATOM   1257 1HB  LEU A  75       6.451   8.216  -1.327  1.00  0.00           H  
ATOM   1258 2HB  LEU A  75       6.795   6.610  -1.974  1.00  0.00           H  
ATOM   1259  HG  LEU A  75       7.215   9.171  -3.548  1.00  0.00           H  
ATOM   1260 1HD1 LEU A  75       9.589   8.913  -2.982  1.00  0.00           H  
ATOM   1261 2HD1 LEU A  75       8.594   9.191  -1.533  1.00  0.00           H  
ATOM   1262 3HD1 LEU A  75       9.186   7.554  -1.907  1.00  0.00           H  
ATOM   1263 1HD2 LEU A  75       8.615   7.686  -4.943  1.00  0.00           H  
ATOM   1264 2HD2 LEU A  75       8.198   6.308  -3.895  1.00  0.00           H  
ATOM   1265 3HD2 LEU A  75       6.936   7.100  -4.870  1.00  0.00           H  
ATOM   1266  N   CYS A  76       3.579   7.115  -0.927  1.00  0.00           N  
ATOM   1267  CA  CYS A  76       2.671   6.245  -0.183  1.00  0.00           C  
ATOM   1268  C   CYS A  76       1.580   5.738  -1.093  1.00  0.00           C  
ATOM   1269  O   CYS A  76       1.156   4.587  -0.998  1.00  0.00           O  
ATOM   1270  CB  CYS A  76       2.042   6.984   0.998  1.00  0.00           C  
ATOM   1271  SG  CYS A  76       0.900   5.977   1.977  1.00  0.00           S  
ATOM   1272  H   CYS A  76       3.897   7.977  -0.501  1.00  0.00           H  
ATOM   1273  HA  CYS A  76       3.241   5.400   0.204  1.00  0.00           H  
ATOM   1274 1HB  CYS A  76       2.828   7.344   1.663  1.00  0.00           H  
ATOM   1275 2HB  CYS A  76       1.497   7.854   0.635  1.00  0.00           H  
ATOM   1276  N   LYS A  77       1.006   6.645  -1.854  1.00  0.00           N  
ATOM   1277  CA  LYS A  77      -0.041   6.250  -2.742  1.00  0.00           C  
ATOM   1278  C   LYS A  77       0.485   5.293  -3.800  1.00  0.00           C  
ATOM   1279  O   LYS A  77      -0.049   4.201  -3.984  1.00  0.00           O  
ATOM   1280  CB  LYS A  77      -0.661   7.480  -3.386  1.00  0.00           C  
ATOM   1281  CG  LYS A  77      -1.496   8.343  -2.466  1.00  0.00           C  
ATOM   1282  CD  LYS A  77      -2.002   9.555  -3.204  1.00  0.00           C  
ATOM   1283  CE  LYS A  77      -2.959  10.392  -2.361  1.00  0.00           C  
ATOM   1284  NZ  LYS A  77      -4.181   9.606  -1.924  1.00  0.00           N1+
ATOM   1285  H   LYS A  77       1.424   7.561  -1.973  1.00  0.00           H  
ATOM   1286  HA  LYS A  77      -0.806   5.728  -2.165  1.00  0.00           H  
ATOM   1287 1HB  LYS A  77       0.120   8.109  -3.793  1.00  0.00           H  
ATOM   1288 2HB  LYS A  77      -1.300   7.176  -4.213  1.00  0.00           H  
ATOM   1289 1HG  LYS A  77      -2.338   7.767  -2.096  1.00  0.00           H  
ATOM   1290 2HG  LYS A  77      -0.895   8.659  -1.617  1.00  0.00           H  
ATOM   1291 1HD  LYS A  77      -1.158  10.182  -3.492  1.00  0.00           H  
ATOM   1292 2HD  LYS A  77      -2.524   9.245  -4.104  1.00  0.00           H  
ATOM   1293 1HE  LYS A  77      -2.446  10.746  -1.483  1.00  0.00           H  
ATOM   1294 2HE  LYS A  77      -3.288  11.252  -2.939  1.00  0.00           H  
ATOM   1295 1HZ  LYS A  77      -4.783  10.199  -1.372  1.00  0.00           H  
ATOM   1296 2HZ  LYS A  77      -4.684   9.281  -2.734  1.00  0.00           H  
ATOM   1297 3HZ  LYS A  77      -3.894   8.809  -1.368  1.00  0.00           H  
ATOM   1298  N   ALA A  78       1.666   5.639  -4.328  1.00  0.00           N  
ATOM   1299  CA  ALA A  78       2.333   4.891  -5.388  1.00  0.00           C  
ATOM   1300  C   ALA A  78       2.740   3.461  -5.023  1.00  0.00           C  
ATOM   1301  O   ALA A  78       2.667   2.571  -5.861  1.00  0.00           O  
ATOM   1302  CB  ALA A  78       3.557   5.653  -5.862  1.00  0.00           C  
ATOM   1303  H   ALA A  78       2.015   6.570  -4.124  1.00  0.00           H  
ATOM   1304  HA  ALA A  78       1.633   4.784  -6.217  1.00  0.00           H  
ATOM   1305 1HB  ALA A  78       4.022   5.117  -6.687  1.00  0.00           H  
ATOM   1306 2HB  ALA A  78       3.261   6.648  -6.198  1.00  0.00           H  
ATOM   1307 3HB  ALA A  78       4.259   5.741  -5.047  1.00  0.00           H  
ATOM   1308  N   ASN A  79       3.106   3.228  -3.765  1.00  0.00           N  
ATOM   1309  CA  ASN A  79       3.517   1.881  -3.372  1.00  0.00           C  
ATOM   1310  C   ASN A  79       2.367   0.900  -3.426  1.00  0.00           C  
ATOM   1311  O   ASN A  79       2.515  -0.175  -4.005  1.00  0.00           O  
ATOM   1312  CB  ASN A  79       4.129   1.895  -1.982  1.00  0.00           C  
ATOM   1313  CG  ASN A  79       5.553   2.377  -1.983  1.00  0.00           C  
ATOM   1314  ND2 ASN A  79       6.447   1.558  -1.490  1.00  0.00           N  
ATOM   1315  OD1 ASN A  79       5.843   3.493  -2.430  1.00  0.00           O  
ATOM   1316  H   ASN A  79       3.156   4.001  -3.119  1.00  0.00           H  
ATOM   1317  HA  ASN A  79       4.265   1.525  -4.082  1.00  0.00           H  
ATOM   1318 1HB  ASN A  79       3.538   2.540  -1.331  1.00  0.00           H  
ATOM   1319 2HB  ASN A  79       4.098   0.890  -1.561  1.00  0.00           H  
ATOM   1320 1HD2 ASN A  79       7.410   1.826  -1.465  1.00  0.00           H  
ATOM   1321 2HD2 ASN A  79       6.168   0.665  -1.140  1.00  0.00           H  
ATOM   1322  N   SER A  80       1.234   1.250  -2.831  1.00  0.00           N  
ATOM   1323  CA  SER A  80       0.080   0.361  -2.838  1.00  0.00           C  
ATOM   1324  C   SER A  80      -0.358   0.164  -4.273  1.00  0.00           C  
ATOM   1325  O   SER A  80      -0.569  -0.963  -4.725  1.00  0.00           O  
ATOM   1326  CB  SER A  80      -1.054   0.933  -2.012  1.00  0.00           C  
ATOM   1327  OG  SER A  80      -2.157   0.067  -2.004  1.00  0.00           O  
ATOM   1328  H   SER A  80       1.206   2.125  -2.347  1.00  0.00           H  
ATOM   1329  HA  SER A  80       0.376  -0.594  -2.401  1.00  0.00           H  
ATOM   1330 1HB  SER A  80      -0.713   1.100  -0.991  1.00  0.00           H  
ATOM   1331 2HB  SER A  80      -1.351   1.899  -2.419  1.00  0.00           H  
ATOM   1332  HG  SER A  80      -1.923  -0.664  -2.580  1.00  0.00           H  
ATOM   1333  N   PHE A  81      -0.349   1.262  -5.017  1.00  0.00           N  
ATOM   1334  CA  PHE A  81      -0.762   1.262  -6.393  1.00  0.00           C  
ATOM   1335  C   PHE A  81       0.053   0.298  -7.148  1.00  0.00           C  
ATOM   1336  O   PHE A  81      -0.493  -0.624  -7.730  1.00  0.00           O  
ATOM   1337  CB  PHE A  81      -0.628   2.652  -7.015  1.00  0.00           C  
ATOM   1338  CG  PHE A  81      -0.787   2.665  -8.509  1.00  0.00           C  
ATOM   1339  CD1 PHE A  81      -2.048   2.629  -9.086  1.00  0.00           C  
ATOM   1340  CD2 PHE A  81       0.322   2.712  -9.339  1.00  0.00           C  
ATOM   1341  CE1 PHE A  81      -2.195   2.641 -10.460  1.00  0.00           C  
ATOM   1342  CE2 PHE A  81       0.178   2.725 -10.713  1.00  0.00           C  
ATOM   1343  CZ  PHE A  81      -1.084   2.690 -11.274  1.00  0.00           C  
ATOM   1344  H   PHE A  81      -0.166   2.162  -4.596  1.00  0.00           H  
ATOM   1345  HA  PHE A  81      -1.813   0.969  -6.438  1.00  0.00           H  
ATOM   1346 1HB  PHE A  81      -1.378   3.316  -6.588  1.00  0.00           H  
ATOM   1347 2HB  PHE A  81       0.351   3.065  -6.774  1.00  0.00           H  
ATOM   1348  HD1 PHE A  81      -2.928   2.593  -8.444  1.00  0.00           H  
ATOM   1349  HD2 PHE A  81       1.318   2.741  -8.896  1.00  0.00           H  
ATOM   1350  HE1 PHE A  81      -3.192   2.613 -10.901  1.00  0.00           H  
ATOM   1351  HE2 PHE A  81       1.058   2.763 -11.354  1.00  0.00           H  
ATOM   1352  HZ  PHE A  81      -1.198   2.698 -12.357  1.00  0.00           H  
ATOM   1353  N   THR A  82       1.346   0.400  -6.972  1.00  0.00           N  
ATOM   1354  CA  THR A  82       2.232  -0.395  -7.747  1.00  0.00           C  
ATOM   1355  C   THR A  82       2.086  -1.860  -7.393  1.00  0.00           C  
ATOM   1356  O   THR A  82       2.233  -2.719  -8.255  1.00  0.00           O  
ATOM   1357  CB  THR A  82       3.690   0.057  -7.546  1.00  0.00           C  
ATOM   1358  CG2 THR A  82       4.635  -0.807  -8.367  1.00  0.00           C  
ATOM   1359  OG1 THR A  82       3.829   1.426  -7.947  1.00  0.00           O  
ATOM   1360  H   THR A  82       1.716   1.214  -6.510  1.00  0.00           H  
ATOM   1361  HA  THR A  82       1.976  -0.274  -8.799  1.00  0.00           H  
ATOM   1362  HB  THR A  82       3.955  -0.027  -6.491  1.00  0.00           H  
ATOM   1363  HG1 THR A  82       3.552   2.000  -7.228  1.00  0.00           H  
ATOM   1364 1HG2 THR A  82       5.661  -0.472  -8.213  1.00  0.00           H  
ATOM   1365 2HG2 THR A  82       4.540  -1.847  -8.057  1.00  0.00           H  
ATOM   1366 3HG2 THR A  82       4.381  -0.719  -9.423  1.00  0.00           H  
ATOM   1367  N   ALA A  83       1.925  -2.164  -6.109  1.00  0.00           N  
ATOM   1368  CA  ALA A  83       1.782  -3.570  -5.744  1.00  0.00           C  
ATOM   1369  C   ALA A  83       0.579  -4.137  -6.472  1.00  0.00           C  
ATOM   1370  O   ALA A  83       0.648  -5.248  -6.994  1.00  0.00           O  
ATOM   1371  CB  ALA A  83       1.613  -3.702  -4.239  1.00  0.00           C  
ATOM   1372  H   ALA A  83       1.687  -1.446  -5.437  1.00  0.00           H  
ATOM   1373  HA  ALA A  83       2.689  -4.092  -6.047  1.00  0.00           H  
ATOM   1374 1HB  ALA A  83       1.437  -4.747  -3.983  1.00  0.00           H  
ATOM   1375 2HB  ALA A  83       2.516  -3.353  -3.739  1.00  0.00           H  
ATOM   1376 3HB  ALA A  83       0.767  -3.104  -3.915  1.00  0.00           H  
ATOM   1377  N   GLN A  84      -0.478  -3.334  -6.582  1.00  0.00           N  
ATOM   1378  CA  GLN A  84      -1.678  -3.790  -7.281  1.00  0.00           C  
ATOM   1379  C   GLN A  84      -1.380  -3.822  -8.775  1.00  0.00           C  
ATOM   1380  O   GLN A  84      -1.849  -4.693  -9.489  1.00  0.00           O  
ATOM   1381  CB  GLN A  84      -2.873  -2.881  -6.987  1.00  0.00           C  
ATOM   1382  CG  GLN A  84      -3.400  -2.984  -5.567  1.00  0.00           C  
ATOM   1383  CD  GLN A  84      -4.677  -2.191  -5.364  1.00  0.00           C  
ATOM   1384  NE2 GLN A  84      -5.432  -2.542  -4.328  1.00  0.00           N  
ATOM   1385  OE1 GLN A  84      -4.983  -1.273  -6.130  1.00  0.00           O  
ATOM   1386  H   GLN A  84      -0.498  -2.460  -6.074  1.00  0.00           H  
ATOM   1387  HA  GLN A  84      -1.918  -4.796  -6.934  1.00  0.00           H  
ATOM   1388 1HB  GLN A  84      -2.593  -1.843  -7.168  1.00  0.00           H  
ATOM   1389 2HB  GLN A  84      -3.689  -3.122  -7.668  1.00  0.00           H  
ATOM   1390 1HG  GLN A  84      -3.608  -4.031  -5.343  1.00  0.00           H  
ATOM   1391 2HG  GLN A  84      -2.646  -2.598  -4.881  1.00  0.00           H  
ATOM   1392 1HE2 GLN A  84      -6.287  -2.054  -4.145  1.00  0.00           H  
ATOM   1393 2HE2 GLN A  84      -5.147  -3.293  -3.733  1.00  0.00           H  
ATOM   1394  N   LEU A  85      -0.607  -2.855  -9.239  1.00  0.00           N  
ATOM   1395  CA  LEU A  85      -0.289  -2.777 -10.653  1.00  0.00           C  
ATOM   1396  C   LEU A  85       0.312  -4.093 -11.023  1.00  0.00           C  
ATOM   1397  O   LEU A  85      -0.131  -4.738 -11.959  1.00  0.00           O  
ATOM   1398  CB  LEU A  85       0.688  -1.633 -10.956  1.00  0.00           C  
ATOM   1399  CG  LEU A  85       1.038  -1.431 -12.436  1.00  0.00           C  
ATOM   1400  CD1 LEU A  85      -0.196  -0.954 -13.188  1.00  0.00           C  
ATOM   1401  CD2 LEU A  85       2.175  -0.427 -12.557  1.00  0.00           C  
ATOM   1402  H   LEU A  85      -0.289  -2.130  -8.632  1.00  0.00           H  
ATOM   1403  HA  LEU A  85      -1.210  -2.591 -11.204  1.00  0.00           H  
ATOM   1404 1HB  LEU A  85       0.259  -0.703 -10.587  1.00  0.00           H  
ATOM   1405 2HB  LEU A  85       1.618  -1.818 -10.418  1.00  0.00           H  
ATOM   1406  HG  LEU A  85       1.346  -2.382 -12.869  1.00  0.00           H  
ATOM   1407 1HD1 LEU A  85       0.051  -0.810 -14.240  1.00  0.00           H  
ATOM   1408 2HD1 LEU A  85      -0.987  -1.699 -13.102  1.00  0.00           H  
ATOM   1409 3HD1 LEU A  85      -0.539  -0.010 -12.765  1.00  0.00           H  
ATOM   1410 1HD2 LEU A  85       2.423  -0.284 -13.609  1.00  0.00           H  
ATOM   1411 2HD2 LEU A  85       1.867   0.525 -12.124  1.00  0.00           H  
ATOM   1412 3HD2 LEU A  85       3.049  -0.802 -12.025  1.00  0.00           H  
ATOM   1413  N   ASN A  86       1.249  -4.528 -10.206  1.00  0.00           N  
ATOM   1414  CA  ASN A  86       1.937  -5.764 -10.462  1.00  0.00           C  
ATOM   1415  C   ASN A  86       0.988  -6.939 -10.408  1.00  0.00           C  
ATOM   1416  O   ASN A  86       0.904  -7.709 -11.353  1.00  0.00           O  
ATOM   1417  CB  ASN A  86       3.078  -5.950  -9.478  1.00  0.00           C  
ATOM   1418  CG  ASN A  86       3.940  -7.135  -9.811  1.00  0.00           C  
ATOM   1419  ND2 ASN A  86       4.766  -6.993 -10.815  1.00  0.00           N  
ATOM   1420  OD1 ASN A  86       3.857  -8.181  -9.156  1.00  0.00           O  
ATOM   1421  H   ASN A  86       1.578  -3.949  -9.457  1.00  0.00           H  
ATOM   1422  HA  ASN A  86       2.349  -5.728 -11.471  1.00  0.00           H  
ATOM   1423 1HB  ASN A  86       3.700  -5.053  -9.470  1.00  0.00           H  
ATOM   1424 2HB  ASN A  86       2.674  -6.077  -8.474  1.00  0.00           H  
ATOM   1425 1HD2 ASN A  86       5.365  -7.750 -11.081  1.00  0.00           H  
ATOM   1426 2HD2 ASN A  86       4.801  -6.129 -11.317  1.00  0.00           H  
ATOM   1427  N   MET A  87       0.013  -6.867  -9.506  1.00  0.00           N  
ATOM   1428  CA  MET A  87      -0.854  -8.013  -9.391  1.00  0.00           C  
ATOM   1429  C   MET A  87      -1.645  -8.176 -10.650  1.00  0.00           C  
ATOM   1430  O   MET A  87      -1.569  -9.203 -11.298  1.00  0.00           O  
ATOM   1431  CB  MET A  87      -1.782  -7.875  -8.182  1.00  0.00           C  
ATOM   1432  CG  MET A  87      -2.728  -9.056  -7.973  1.00  0.00           C  
ATOM   1433  SD  MET A  87      -1.857 -10.589  -7.539  1.00  0.00           S  
ATOM   1434  CE  MET A  87      -1.490 -10.290  -5.801  1.00  0.00           C  
ATOM   1435  H   MET A  87       0.083  -6.221  -8.736  1.00  0.00           H  
ATOM   1436  HA  MET A  87      -0.238  -8.901  -9.252  1.00  0.00           H  
ATOM   1437 1HB  MET A  87      -1.188  -7.759  -7.279  1.00  0.00           H  
ATOM   1438 2HB  MET A  87      -2.390  -6.982  -8.289  1.00  0.00           H  
ATOM   1439 1HG  MET A  87      -3.429  -8.824  -7.174  1.00  0.00           H  
ATOM   1440 2HG  MET A  87      -3.298  -9.233  -8.887  1.00  0.00           H  
ATOM   1441 1HE  MET A  87      -0.957 -11.143  -5.389  1.00  0.00           H  
ATOM   1442 2HE  MET A  87      -0.873  -9.396  -5.708  1.00  0.00           H  
ATOM   1443 3HE  MET A  87      -2.420 -10.147  -5.252  1.00  0.00           H  
ATOM   1444  N   PHE A  88      -2.386  -7.151 -11.010  1.00  0.00           N  
ATOM   1445  CA  PHE A  88      -3.307  -7.276 -12.112  1.00  0.00           C  
ATOM   1446  C   PHE A  88      -2.583  -7.423 -13.413  1.00  0.00           C  
ATOM   1447  O   PHE A  88      -3.038  -8.135 -14.295  1.00  0.00           O  
ATOM   1448  CB  PHE A  88      -4.215  -6.041 -12.146  1.00  0.00           C  
ATOM   1449  CG  PHE A  88      -5.132  -5.969 -10.925  1.00  0.00           C  
ATOM   1450  CD1 PHE A  88      -4.850  -5.083  -9.900  1.00  0.00           C  
ATOM   1451  CD2 PHE A  88      -6.264  -6.764 -10.791  1.00  0.00           C  
ATOM   1452  CE1 PHE A  88      -5.645  -4.988  -8.790  1.00  0.00           C  
ATOM   1453  CE2 PHE A  88      -7.062  -6.650  -9.652  1.00  0.00           C  
ATOM   1454  CZ  PHE A  88      -6.741  -5.763  -8.672  1.00  0.00           C  
ATOM   1455  H   PHE A  88      -2.326  -6.292 -10.486  1.00  0.00           H  
ATOM   1456  HA  PHE A  88      -3.916  -8.168 -11.955  1.00  0.00           H  
ATOM   1457 1HB  PHE A  88      -3.604  -5.141 -12.187  1.00  0.00           H  
ATOM   1458 2HB  PHE A  88      -4.823  -6.065 -13.043  1.00  0.00           H  
ATOM   1459  HD1 PHE A  88      -4.010  -4.474  -9.973  1.00  0.00           H  
ATOM   1460  HD2 PHE A  88      -6.528  -7.476 -11.571  1.00  0.00           H  
ATOM   1461  HE1 PHE A  88      -5.396  -4.281  -8.001  1.00  0.00           H  
ATOM   1462  HE2 PHE A  88      -7.927  -7.256  -9.550  1.00  0.00           H  
ATOM   1463  HZ  PHE A  88      -7.363  -5.684  -7.795  1.00  0.00           H  
ATOM   1464  N   ALA A  89      -1.473  -6.733 -13.554  1.00  0.00           N  
ATOM   1465  CA  ALA A  89      -0.726  -6.802 -14.778  1.00  0.00           C  
ATOM   1466  C   ALA A  89      -0.168  -8.167 -14.981  1.00  0.00           C  
ATOM   1467  O   ALA A  89      -0.351  -8.751 -16.038  1.00  0.00           O  
ATOM   1468  CB  ALA A  89       0.381  -5.758 -14.765  1.00  0.00           C  
ATOM   1469  H   ALA A  89      -1.111  -6.196 -12.790  1.00  0.00           H  
ATOM   1470  HA  ALA A  89      -1.408  -6.592 -15.602  1.00  0.00           H  
ATOM   1471 1HB  ALA A  89       0.942  -5.810 -15.689  1.00  0.00           H  
ATOM   1472 2HB  ALA A  89      -0.054  -4.765 -14.662  1.00  0.00           H  
ATOM   1473 3HB  ALA A  89       1.050  -5.949 -13.926  1.00  0.00           H  
ATOM   1474  N   SER A  90       0.367  -8.749 -13.926  1.00  0.00           N  
ATOM   1475  CA  SER A  90       0.941 -10.065 -14.021  1.00  0.00           C  
ATOM   1476  C   SER A  90      -0.085 -11.085 -14.307  1.00  0.00           C  
ATOM   1477  O   SER A  90       0.115 -11.936 -15.159  1.00  0.00           O  
ATOM   1478  CB  SER A  90       1.654 -10.409 -12.732  1.00  0.00           C  
ATOM   1479  OG  SER A  90       2.750  -9.559 -12.521  1.00  0.00           O  
ATOM   1480  H   SER A  90       0.395  -8.275 -13.044  1.00  0.00           H  
ATOM   1481  HA  SER A  90       1.665 -10.068 -14.838  1.00  0.00           H  
ATOM   1482 1HB  SER A  90       0.956 -10.323 -11.899  1.00  0.00           H  
ATOM   1483 2HB  SER A  90       1.993 -11.441 -12.771  1.00  0.00           H  
ATOM   1484  HG  SER A  90       2.382  -8.685 -12.364  1.00  0.00           H  
ATOM   1485  N   VAL A  91      -1.213 -10.966 -13.645  1.00  0.00           N  
ATOM   1486  CA  VAL A  91      -2.260 -11.926 -13.807  1.00  0.00           C  
ATOM   1487  C   VAL A  91      -2.820 -11.881 -15.178  1.00  0.00           C  
ATOM   1488  O   VAL A  91      -2.955 -12.904 -15.829  1.00  0.00           O  
ATOM   1489  CB  VAL A  91      -3.372 -11.669 -12.800  1.00  0.00           C  
ATOM   1490  CG1 VAL A  91      -4.445 -12.396 -13.111  1.00  0.00           C  
ATOM   1491  CG2 VAL A  91      -2.923 -11.975 -11.433  1.00  0.00           C  
ATOM   1492  H   VAL A  91      -1.281 -10.301 -12.892  1.00  0.00           H  
ATOM   1493  HA  VAL A  91      -1.848 -12.920 -13.628  1.00  0.00           H  
ATOM   1494  HB  VAL A  91      -3.666 -10.620 -12.850  1.00  0.00           H  
ATOM   1495 1HG1 VAL A  91      -5.205 -12.204 -12.403  1.00  0.00           H  
ATOM   1496 2HG1 VAL A  91      -4.793 -12.120 -14.107  1.00  0.00           H  
ATOM   1497 3HG1 VAL A  91      -4.184 -13.451 -13.094  1.00  0.00           H  
ATOM   1498 1HG2 VAL A  91      -3.734 -11.782 -10.732  1.00  0.00           H  
ATOM   1499 2HG2 VAL A  91      -2.647 -12.971 -11.381  1.00  0.00           H  
ATOM   1500 3HG2 VAL A  91      -2.113 -11.382 -11.185  1.00  0.00           H  
ATOM   1501  N   PHE A  92      -3.029 -10.685 -15.660  1.00  0.00           N  
ATOM   1502  CA  PHE A  92      -3.584 -10.497 -16.960  1.00  0.00           C  
ATOM   1503  C   PHE A  92      -2.587 -10.933 -18.000  1.00  0.00           C  
ATOM   1504  O   PHE A  92      -2.964 -11.511 -19.004  1.00  0.00           O  
ATOM   1505  CB  PHE A  92      -3.956  -9.051 -17.155  1.00  0.00           C  
ATOM   1506  CG  PHE A  92      -5.095  -8.625 -16.306  1.00  0.00           C  
ATOM   1507  CD1 PHE A  92      -5.928  -9.566 -15.717  1.00  0.00           C  
ATOM   1508  CD2 PHE A  92      -5.347  -7.291 -16.088  1.00  0.00           C  
ATOM   1509  CE1 PHE A  92      -6.984  -9.166 -14.930  1.00  0.00           C  
ATOM   1510  CE2 PHE A  92      -6.390  -6.896 -15.310  1.00  0.00           C  
ATOM   1511  CZ  PHE A  92      -7.215  -7.827 -14.726  1.00  0.00           C  
ATOM   1512  H   PHE A  92      -2.901  -9.880 -15.070  1.00  0.00           H  
ATOM   1513  HA  PHE A  92      -4.483 -11.107 -17.044  1.00  0.00           H  
ATOM   1514 1HB  PHE A  92      -3.101  -8.429 -16.928  1.00  0.00           H  
ATOM   1515 2HB  PHE A  92      -4.212  -8.890 -18.173  1.00  0.00           H  
ATOM   1516  HD1 PHE A  92      -5.738 -10.626 -15.882  1.00  0.00           H  
ATOM   1517  HD2 PHE A  92      -4.702  -6.547 -16.544  1.00  0.00           H  
ATOM   1518  HE1 PHE A  92      -7.634  -9.913 -14.470  1.00  0.00           H  
ATOM   1519  HE2 PHE A  92      -6.565  -5.853 -15.154  1.00  0.00           H  
ATOM   1520  HZ  PHE A  92      -8.041  -7.507 -14.111  1.00  0.00           H  
ATOM   1521  N   PHE A  93      -1.309 -10.645 -17.778  1.00  0.00           N  
ATOM   1522  CA  PHE A  93      -0.279 -11.008 -18.729  1.00  0.00           C  
ATOM   1523  C   PHE A  93      -0.218 -12.483 -18.875  1.00  0.00           C  
ATOM   1524  O   PHE A  93      -0.181 -13.015 -19.974  1.00  0.00           O  
ATOM   1525  CB  PHE A  93       1.106 -10.485 -18.298  1.00  0.00           C  
ATOM   1526  CG  PHE A  93       1.324  -9.028 -18.446  1.00  0.00           C  
ATOM   1527  CD1 PHE A  93       0.674  -8.314 -19.389  1.00  0.00           C  
ATOM   1528  CD2 PHE A  93       2.205  -8.377 -17.611  1.00  0.00           C  
ATOM   1529  CE1 PHE A  93       0.886  -6.954 -19.516  1.00  0.00           C  
ATOM   1530  CE2 PHE A  93       2.420  -7.035 -17.729  1.00  0.00           C  
ATOM   1531  CZ  PHE A  93       1.755  -6.322 -18.690  1.00  0.00           C  
ATOM   1532  H   PHE A  93      -1.053 -10.144 -16.951  1.00  0.00           H  
ATOM   1533  HA  PHE A  93      -0.523 -10.559 -19.692  1.00  0.00           H  
ATOM   1534 1HB  PHE A  93       1.276 -10.727 -17.252  1.00  0.00           H  
ATOM   1535 2HB  PHE A  93       1.880 -10.984 -18.881  1.00  0.00           H  
ATOM   1536  HD1 PHE A  93      -0.016  -8.818 -20.045  1.00  0.00           H  
ATOM   1537  HD2 PHE A  93       2.730  -8.947 -16.850  1.00  0.00           H  
ATOM   1538  HE1 PHE A  93       0.359  -6.391 -20.278  1.00  0.00           H  
ATOM   1539  HE2 PHE A  93       3.110  -6.536 -17.071  1.00  0.00           H  
ATOM   1540  HZ  PHE A  93       1.920  -5.266 -18.790  1.00  0.00           H  
ATOM   1541  N   LEU A  94      -0.355 -13.104 -17.714  1.00  0.00           N  
ATOM   1542  CA  LEU A  94      -0.230 -14.505 -17.480  1.00  0.00           C  
ATOM   1543  C   LEU A  94      -1.380 -15.114 -18.189  1.00  0.00           C  
ATOM   1544  O   LEU A  94      -1.230 -16.074 -18.936  1.00  0.00           O  
ATOM   1545  CB  LEU A  94      -0.269 -14.762 -15.988  1.00  0.00           C  
ATOM   1546  CG  LEU A  94      -0.003 -16.027 -15.583  1.00  0.00           C  
ATOM   1547  CD1 LEU A  94       1.397 -16.365 -16.085  1.00  0.00           C  
ATOM   1548  CD2 LEU A  94      -0.124 -16.056 -14.090  1.00  0.00           C  
ATOM   1549  H   LEU A  94      -0.406 -12.535 -16.888  1.00  0.00           H  
ATOM   1550  HA  LEU A  94       0.727 -14.838 -17.879  1.00  0.00           H  
ATOM   1551 1HB  LEU A  94       0.442 -14.121 -15.512  1.00  0.00           H  
ATOM   1552 2HB  LEU A  94      -1.244 -14.510 -15.620  1.00  0.00           H  
ATOM   1553  HG  LEU A  94      -0.715 -16.707 -16.030  1.00  0.00           H  
ATOM   1554 1HD1 LEU A  94       1.660 -17.336 -15.802  1.00  0.00           H  
ATOM   1555 2HD1 LEU A  94       1.420 -16.295 -17.172  1.00  0.00           H  
ATOM   1556 3HD1 LEU A  94       2.114 -15.663 -15.660  1.00  0.00           H  
ATOM   1557 1HD2 LEU A  94       0.080 -17.050 -13.726  1.00  0.00           H  
ATOM   1558 2HD2 LEU A  94       0.578 -15.375 -13.663  1.00  0.00           H  
ATOM   1559 3HD2 LEU A  94      -1.124 -15.771 -13.798  1.00  0.00           H  
ATOM   1560  N   THR A  95      -2.507 -14.433 -18.070  1.00  0.00           N  
ATOM   1561  CA  THR A  95      -3.717 -14.895 -18.636  1.00  0.00           C  
ATOM   1562  C   THR A  95      -3.555 -14.908 -20.115  1.00  0.00           C  
ATOM   1563  O   THR A  95      -3.728 -15.949 -20.731  1.00  0.00           O  
ATOM   1564  CB  THR A  95      -4.909 -14.015 -18.230  1.00  0.00           C  
ATOM   1565  CG2 THR A  95      -6.147 -14.512 -18.868  1.00  0.00           C  
ATOM   1566  OG1 THR A  95      -5.061 -14.040 -16.798  1.00  0.00           O  
ATOM   1567  H   THR A  95      -2.565 -13.729 -17.361  1.00  0.00           H  
ATOM   1568  HA  THR A  95      -3.905 -15.905 -18.271  1.00  0.00           H  
ATOM   1569  HB  THR A  95      -4.731 -13.004 -18.540  1.00  0.00           H  
ATOM   1570  HG1 THR A  95      -4.262 -13.704 -16.387  1.00  0.00           H  
ATOM   1571 1HG2 THR A  95      -6.984 -13.880 -18.575  1.00  0.00           H  
ATOM   1572 2HG2 THR A  95      -6.034 -14.484 -19.952  1.00  0.00           H  
ATOM   1573 3HG2 THR A  95      -6.333 -15.533 -18.547  1.00  0.00           H  
ATOM   1574  N   VAL A  96      -2.988 -13.839 -20.662  1.00  0.00           N  
ATOM   1575  CA  VAL A  96      -2.889 -13.786 -22.086  1.00  0.00           C  
ATOM   1576  C   VAL A  96      -1.944 -14.826 -22.553  1.00  0.00           C  
ATOM   1577  O   VAL A  96      -2.216 -15.470 -23.543  1.00  0.00           O  
ATOM   1578  CB  VAL A  96      -2.432 -12.497 -22.581  1.00  0.00           C  
ATOM   1579  CG1 VAL A  96      -2.302 -12.605 -24.045  1.00  0.00           C  
ATOM   1580  CG2 VAL A  96      -3.322 -11.532 -22.200  1.00  0.00           C  
ATOM   1581  H   VAL A  96      -2.855 -13.006 -20.113  1.00  0.00           H  
ATOM   1582  HA  VAL A  96      -3.878 -13.965 -22.510  1.00  0.00           H  
ATOM   1583  HB  VAL A  96      -1.450 -12.277 -22.164  1.00  0.00           H  
ATOM   1584 1HG1 VAL A  96      -1.991 -11.737 -24.418  1.00  0.00           H  
ATOM   1585 2HG1 VAL A  96      -1.581 -13.383 -24.288  1.00  0.00           H  
ATOM   1586 3HG1 VAL A  96      -3.269 -12.857 -24.479  1.00  0.00           H  
ATOM   1587 1HG2 VAL A  96      -2.993 -10.616 -22.551  1.00  0.00           H  
ATOM   1588 2HG2 VAL A  96      -4.302 -11.757 -22.616  1.00  0.00           H  
ATOM   1589 3HG2 VAL A  96      -3.383 -11.506 -21.161  1.00  0.00           H  
ATOM   1590  N   ILE A  97      -0.874 -15.063 -21.788  1.00  0.00           N  
ATOM   1591  CA  ILE A  97       0.077 -16.069 -22.177  1.00  0.00           C  
ATOM   1592  C   ILE A  97      -0.640 -17.359 -22.294  1.00  0.00           C  
ATOM   1593  O   ILE A  97      -0.431 -18.128 -23.220  1.00  0.00           O  
ATOM   1594  CB  ILE A  97       1.218 -16.202 -21.175  1.00  0.00           C  
ATOM   1595  CG1 ILE A  97       2.092 -15.026 -21.205  1.00  0.00           C  
ATOM   1596  CG2 ILE A  97       1.976 -17.393 -21.443  1.00  0.00           C  
ATOM   1597  CD1 ILE A  97       3.056 -14.974 -20.038  1.00  0.00           C  
ATOM   1598  H   ILE A  97      -0.647 -14.442 -21.034  1.00  0.00           H  
ATOM   1599  HA  ILE A  97       0.509 -15.785 -23.136  1.00  0.00           H  
ATOM   1600  HB  ILE A  97       0.816 -16.257 -20.176  1.00  0.00           H  
ATOM   1601 1HG1 ILE A  97       2.658 -15.029 -22.132  1.00  0.00           H  
ATOM   1602 2HG1 ILE A  97       1.493 -14.140 -21.194  1.00  0.00           H  
ATOM   1603 1HG2 ILE A  97       2.785 -17.473 -20.722  1.00  0.00           H  
ATOM   1604 2HG2 ILE A  97       1.327 -18.263 -21.359  1.00  0.00           H  
ATOM   1605 3HG2 ILE A  97       2.392 -17.344 -22.451  1.00  0.00           H  
ATOM   1606 1HD1 ILE A  97       3.671 -14.092 -20.111  1.00  0.00           H  
ATOM   1607 2HD1 ILE A  97       2.506 -14.946 -19.113  1.00  0.00           H  
ATOM   1608 3HD1 ILE A  97       3.681 -15.839 -20.055  1.00  0.00           H  
ATOM   1609  N   SER A  98      -1.516 -17.584 -21.345  1.00  0.00           N  
ATOM   1610  CA  SER A  98      -2.239 -18.800 -21.307  1.00  0.00           C  
ATOM   1611  C   SER A  98      -3.248 -18.813 -22.435  1.00  0.00           C  
ATOM   1612  O   SER A  98      -3.620 -19.881 -22.907  1.00  0.00           O  
ATOM   1613  CB  SER A  98      -2.918 -18.934 -19.966  1.00  0.00           C  
ATOM   1614  OG  SER A  98      -3.930 -18.008 -19.827  1.00  0.00           O  
ATOM   1615  H   SER A  98      -1.585 -16.950 -20.567  1.00  0.00           H  
ATOM   1616  HA  SER A  98      -1.537 -19.625 -21.439  1.00  0.00           H  
ATOM   1617 1HB  SER A  98      -3.317 -19.919 -19.865  1.00  0.00           H  
ATOM   1618 2HB  SER A  98      -2.183 -18.795 -19.172  1.00  0.00           H  
ATOM   1619  HG  SER A  98      -4.314 -18.162 -18.960  1.00  0.00           H  
ATOM   1620  N   LEU A  99      -3.611 -17.621 -22.941  1.00  0.00           N  
ATOM   1621  CA  LEU A  99      -4.559 -17.549 -24.028  1.00  0.00           C  
ATOM   1622  C   LEU A  99      -3.772 -17.723 -25.291  1.00  0.00           C  
ATOM   1623  O   LEU A  99      -4.305 -18.148 -26.310  1.00  0.00           O  
ATOM   1624  CB  LEU A  99      -5.337 -16.215 -24.068  1.00  0.00           C  
ATOM   1625  CG  LEU A  99      -6.284 -15.961 -22.911  1.00  0.00           C  
ATOM   1626  CD1 LEU A  99      -6.857 -14.551 -23.021  1.00  0.00           C  
ATOM   1627  CD2 LEU A  99      -7.373 -16.997 -22.933  1.00  0.00           C  
ATOM   1628  H   LEU A  99      -3.444 -16.798 -22.390  1.00  0.00           H  
ATOM   1629  HA  LEU A  99      -5.290 -18.348 -23.903  1.00  0.00           H  
ATOM   1630 1HB  LEU A  99      -4.631 -15.403 -24.090  1.00  0.00           H  
ATOM   1631 2HB  LEU A  99      -5.925 -16.183 -24.983  1.00  0.00           H  
ATOM   1632  HG  LEU A  99      -5.753 -16.022 -21.988  1.00  0.00           H  
ATOM   1633 1HD1 LEU A  99      -7.538 -14.368 -22.189  1.00  0.00           H  
ATOM   1634 2HD1 LEU A  99      -6.048 -13.823 -22.990  1.00  0.00           H  
ATOM   1635 3HD1 LEU A  99      -7.398 -14.451 -23.962  1.00  0.00           H  
ATOM   1636 1HD2 LEU A  99      -8.058 -16.824 -22.104  1.00  0.00           H  
ATOM   1637 2HD2 LEU A  99      -7.917 -16.932 -23.874  1.00  0.00           H  
ATOM   1638 3HD2 LEU A  99      -6.934 -17.981 -22.839  1.00  0.00           H  
ATOM   1639  N   ASP A 100      -2.485 -17.360 -25.236  1.00  0.00           N  
ATOM   1640  CA  ASP A 100      -1.664 -17.447 -26.395  1.00  0.00           C  
ATOM   1641  C   ASP A 100      -1.448 -18.871 -26.647  1.00  0.00           C  
ATOM   1642  O   ASP A 100      -1.606 -19.348 -27.744  1.00  0.00           O  
ATOM   1643  CB  ASP A 100      -0.324 -16.738 -26.252  1.00  0.00           C  
ATOM   1644  CG  ASP A 100      -0.409 -15.248 -26.315  1.00  0.00           C  
ATOM   1645  OD1 ASP A 100      -1.440 -14.729 -26.670  1.00  0.00           O  
ATOM   1646  OD2 ASP A 100       0.553 -14.627 -26.010  1.00  0.00           O1-
ATOM   1647  H   ASP A 100      -2.142 -16.890 -24.430  1.00  0.00           H  
ATOM   1648  HA  ASP A 100      -2.189 -16.974 -27.226  1.00  0.00           H  
ATOM   1649 1HB  ASP A 100       0.127 -17.005 -25.308  1.00  0.00           H  
ATOM   1650 2HB  ASP A 100       0.346 -17.067 -27.036  1.00  0.00           H  
ATOM   1651  N   HIS A 101      -1.154 -19.583 -25.583  1.00  0.00           N  
ATOM   1652  CA  HIS A 101      -0.944 -20.975 -25.701  1.00  0.00           C  
ATOM   1653  C   HIS A 101      -2.235 -21.635 -26.005  1.00  0.00           C  
ATOM   1654  O   HIS A 101      -2.320 -22.440 -26.915  1.00  0.00           O  
ATOM   1655  CB  HIS A 101      -0.359 -21.557 -24.459  1.00  0.00           C  
ATOM   1656  CG  HIS A 101       1.017 -21.230 -24.281  1.00  0.00           C  
ATOM   1657  CD2 HIS A 101       1.692 -20.080 -24.473  1.00  0.00           C  
ATOM   1658  ND1 HIS A 101       1.925 -22.143 -23.845  1.00  0.00           N  
ATOM   1659  CE1 HIS A 101       3.087 -21.587 -23.774  1.00  0.00           C  
ATOM   1660  NE2 HIS A 101       2.979 -20.348 -24.143  1.00  0.00           N  
ATOM   1661  H   HIS A 101      -0.950 -19.118 -24.717  1.00  0.00           H  
ATOM   1662  HA  HIS A 101      -0.245 -21.171 -26.513  1.00  0.00           H  
ATOM   1663 1HB  HIS A 101      -0.914 -21.201 -23.599  1.00  0.00           H  
ATOM   1664 2HB  HIS A 101      -0.456 -22.628 -24.483  1.00  0.00           H  
ATOM   1665  HD1 HIS A 101       1.754 -23.114 -23.682  1.00  0.00           H  
ATOM   1666  HD2 HIS A 101       1.416 -19.089 -24.806  1.00  0.00           H  
ATOM   1667  HE1 HIS A 101       3.912 -22.128 -23.459  1.00  0.00           H  
ATOM   1668  N   TYR A 102      -3.320 -21.091 -25.498  1.00  0.00           N  
ATOM   1669  CA  TYR A 102      -4.531 -21.724 -25.915  1.00  0.00           C  
ATOM   1670  C   TYR A 102      -4.631 -21.658 -27.412  1.00  0.00           C  
ATOM   1671  O   TYR A 102      -4.707 -22.665 -28.102  1.00  0.00           O  
ATOM   1672  CB  TYR A 102      -5.762 -21.082 -25.275  1.00  0.00           C  
ATOM   1673  CG  TYR A 102      -7.032 -21.588 -25.850  1.00  0.00           C  
ATOM   1674  CD1 TYR A 102      -7.515 -22.822 -25.497  1.00  0.00           C  
ATOM   1675  CD2 TYR A 102      -7.723 -20.806 -26.742  1.00  0.00           C  
ATOM   1676  CE1 TYR A 102      -8.707 -23.271 -26.049  1.00  0.00           C  
ATOM   1677  CE2 TYR A 102      -8.902 -21.247 -27.290  1.00  0.00           C  
ATOM   1678  CZ  TYR A 102      -9.392 -22.466 -26.950  1.00  0.00           C  
ATOM   1679  OH  TYR A 102     -10.574 -22.910 -27.498  1.00  0.00           O  
ATOM   1680  H   TYR A 102      -3.308 -20.491 -24.691  1.00  0.00           H  
ATOM   1681  HA  TYR A 102      -4.500 -22.769 -25.607  1.00  0.00           H  
ATOM   1682 1HB  TYR A 102      -5.757 -21.277 -24.202  1.00  0.00           H  
ATOM   1683 2HB  TYR A 102      -5.721 -20.013 -25.408  1.00  0.00           H  
ATOM   1684  HD1 TYR A 102      -6.964 -23.435 -24.792  1.00  0.00           H  
ATOM   1685  HD2 TYR A 102      -7.337 -19.839 -27.014  1.00  0.00           H  
ATOM   1686  HE1 TYR A 102      -9.094 -24.230 -25.782  1.00  0.00           H  
ATOM   1687  HE2 TYR A 102      -9.442 -20.619 -27.998  1.00  0.00           H  
ATOM   1688  HH  TYR A 102     -10.760 -23.795 -27.178  1.00  0.00           H  
ATOM   1689  N   ILE A 103      -4.482 -20.490 -27.971  1.00  0.00           N  
ATOM   1690  CA  ILE A 103      -4.678 -20.446 -29.384  1.00  0.00           C  
ATOM   1691  C   ILE A 103      -3.543 -21.087 -30.134  1.00  0.00           C  
ATOM   1692  O   ILE A 103      -3.733 -22.080 -30.827  1.00  0.00           O  
ATOM   1693  CB  ILE A 103      -4.849 -19.005 -29.859  1.00  0.00           C  
ATOM   1694  CG1 ILE A 103      -6.096 -18.421 -29.274  1.00  0.00           C  
ATOM   1695  CG2 ILE A 103      -4.883 -18.944 -31.316  1.00  0.00           C  
ATOM   1696  CD1 ILE A 103      -7.344 -19.126 -29.718  1.00  0.00           C  
ATOM   1697  H   ILE A 103      -4.502 -19.651 -27.418  1.00  0.00           H  
ATOM   1698  HA  ILE A 103      -5.585 -21.000 -29.624  1.00  0.00           H  
ATOM   1699  HB  ILE A 103      -4.018 -18.410 -29.504  1.00  0.00           H  
ATOM   1700 1HG1 ILE A 103      -6.037 -18.465 -28.191  1.00  0.00           H  
ATOM   1701 2HG1 ILE A 103      -6.167 -17.392 -29.550  1.00  0.00           H  
ATOM   1702 1HG2 ILE A 103      -5.005 -17.919 -31.630  1.00  0.00           H  
ATOM   1703 2HG2 ILE A 103      -3.990 -19.323 -31.694  1.00  0.00           H  
ATOM   1704 3HG2 ILE A 103      -5.719 -19.539 -31.686  1.00  0.00           H  
ATOM   1705 1HD1 ILE A 103      -8.212 -18.652 -29.257  1.00  0.00           H  
ATOM   1706 2HD1 ILE A 103      -7.430 -19.064 -30.803  1.00  0.00           H  
ATOM   1707 3HD1 ILE A 103      -7.301 -20.167 -29.417  1.00  0.00           H  
ATOM   1708  N   HIS A 104      -2.327 -20.683 -29.875  1.00  0.00           N  
ATOM   1709  CA  HIS A 104      -1.247 -21.279 -30.612  1.00  0.00           C  
ATOM   1710  C   HIS A 104      -1.057 -22.711 -30.417  1.00  0.00           C  
ATOM   1711  O   HIS A 104      -0.532 -23.372 -31.300  1.00  0.00           O  
ATOM   1712  CB  HIS A 104       0.089 -20.614 -30.291  1.00  0.00           C  
ATOM   1713  CG  HIS A 104       0.229 -19.223 -30.832  1.00  0.00           C  
ATOM   1714  CD2 HIS A 104       0.194 -18.022 -30.226  1.00  0.00           C  
ATOM   1715  ND1 HIS A 104       0.437 -18.968 -32.175  1.00  0.00           N  
ATOM   1716  CE1 HIS A 104       0.522 -17.660 -32.363  1.00  0.00           C  
ATOM   1717  NE2 HIS A 104       0.379 -17.067 -31.200  1.00  0.00           N  
ATOM   1718  H   HIS A 104      -2.159 -19.929 -29.261  1.00  0.00           H  
ATOM   1719  HA  HIS A 104      -1.426 -21.159 -31.681  1.00  0.00           H  
ATOM   1720 1HB  HIS A 104       0.221 -20.569 -29.207  1.00  0.00           H  
ATOM   1721 2HB  HIS A 104       0.900 -21.217 -30.694  1.00  0.00           H  
ATOM   1722  HD2 HIS A 104       0.048 -17.841 -29.170  1.00  0.00           H  
ATOM   1723  HE1 HIS A 104       0.682 -17.163 -33.322  1.00  0.00           H  
ATOM   1724  HE2 HIS A 104       0.398 -16.070 -31.038  1.00  0.00           H  
ATOM   1725  N   LEU A 105      -1.448 -23.235 -29.294  1.00  0.00           N  
ATOM   1726  CA  LEU A 105      -1.125 -24.595 -29.158  1.00  0.00           C  
ATOM   1727  C   LEU A 105      -2.321 -25.504 -29.197  1.00  0.00           C  
ATOM   1728  O   LEU A 105      -2.189 -26.690 -28.938  1.00  0.00           O  
ATOM   1729  CB  LEU A 105      -0.386 -24.802 -27.876  1.00  0.00           C  
ATOM   1730  CG  LEU A 105       0.886 -23.928 -27.737  1.00  0.00           C  
ATOM   1731  CD1 LEU A 105       1.554 -24.202 -26.411  1.00  0.00           C  
ATOM   1732  CD2 LEU A 105       1.806 -24.215 -28.865  1.00  0.00           C  
ATOM   1733  H   LEU A 105      -1.828 -22.701 -28.548  1.00  0.00           H  
ATOM   1734  HA  LEU A 105      -0.484 -24.884 -29.990  1.00  0.00           H  
ATOM   1735 1HB  LEU A 105      -1.052 -24.577 -27.049  1.00  0.00           H  
ATOM   1736 2HB  LEU A 105      -0.112 -25.824 -27.817  1.00  0.00           H  
ATOM   1737  HG  LEU A 105       0.609 -22.874 -27.756  1.00  0.00           H  
ATOM   1738 1HD1 LEU A 105       2.448 -23.582 -26.317  1.00  0.00           H  
ATOM   1739 2HD1 LEU A 105       0.878 -23.968 -25.617  1.00  0.00           H  
ATOM   1740 3HD1 LEU A 105       1.828 -25.230 -26.350  1.00  0.00           H  
ATOM   1741 1HD2 LEU A 105       2.701 -23.601 -28.771  1.00  0.00           H  
ATOM   1742 2HD2 LEU A 105       2.071 -25.218 -28.845  1.00  0.00           H  
ATOM   1743 3HD2 LEU A 105       1.314 -23.993 -29.800  1.00  0.00           H  
ATOM   1744  N   ILE A 106      -3.500 -24.946 -29.416  1.00  0.00           N  
ATOM   1745  CA  ILE A 106      -4.673 -25.787 -29.530  1.00  0.00           C  
ATOM   1746  C   ILE A 106      -5.094 -25.700 -30.954  1.00  0.00           C  
ATOM   1747  O   ILE A 106      -5.596 -26.651 -31.553  1.00  0.00           O  
ATOM   1748  CB  ILE A 106      -5.839 -25.376 -28.610  1.00  0.00           C  
ATOM   1749  CG1 ILE A 106      -5.380 -25.368 -27.115  1.00  0.00           C  
ATOM   1750  CG2 ILE A 106      -7.012 -26.304 -28.803  1.00  0.00           C  
ATOM   1751  CD1 ILE A 106      -4.944 -26.682 -26.622  1.00  0.00           C  
ATOM   1752  H   ILE A 106      -3.581 -23.952 -29.596  1.00  0.00           H  
ATOM   1753  HA  ILE A 106      -4.397 -26.804 -29.254  1.00  0.00           H  
ATOM   1754  HB  ILE A 106      -6.146 -24.369 -28.844  1.00  0.00           H  
ATOM   1755 1HG1 ILE A 106      -4.564 -24.674 -26.989  1.00  0.00           H  
ATOM   1756 2HG1 ILE A 106      -6.193 -25.028 -26.495  1.00  0.00           H  
ATOM   1757 1HG2 ILE A 106      -7.828 -26.000 -28.146  1.00  0.00           H  
ATOM   1758 2HG2 ILE A 106      -7.345 -26.260 -29.836  1.00  0.00           H  
ATOM   1759 3HG2 ILE A 106      -6.713 -27.324 -28.562  1.00  0.00           H  
ATOM   1760 1HD1 ILE A 106      -4.643 -26.597 -25.584  1.00  0.00           H  
ATOM   1761 2HD1 ILE A 106      -5.764 -27.394 -26.705  1.00  0.00           H  
ATOM   1762 3HD1 ILE A 106      -4.104 -27.029 -27.213  1.00  0.00           H  
ATOM   1763  N   HIS A 107      -5.024 -24.466 -31.438  1.00  0.00           N  
ATOM   1764  CA  HIS A 107      -5.388 -24.116 -32.779  1.00  0.00           C  
ATOM   1765  C   HIS A 107      -4.260 -23.386 -33.523  1.00  0.00           C  
ATOM   1766  O   HIS A 107      -4.522 -22.311 -34.054  1.00  0.00           O  
ATOM   1767  CB  HIS A 107      -6.646 -23.247 -32.772  1.00  0.00           C  
ATOM   1768  CG  HIS A 107      -7.688 -23.713 -31.836  1.00  0.00           C  
ATOM   1769  CD2 HIS A 107      -8.124 -23.190 -30.667  1.00  0.00           C  
ATOM   1770  ND1 HIS A 107      -8.425 -24.852 -32.049  1.00  0.00           N  
ATOM   1771  CE1 HIS A 107      -9.275 -25.015 -31.047  1.00  0.00           C  
ATOM   1772  NE2 HIS A 107      -9.112 -24.016 -30.197  1.00  0.00           N  
ATOM   1773  H   HIS A 107      -4.589 -23.752 -30.888  1.00  0.00           H  
ATOM   1774  HA  HIS A 107      -5.601 -25.021 -33.347  1.00  0.00           H  
ATOM   1775 1HB  HIS A 107      -6.381 -22.222 -32.505  1.00  0.00           H  
ATOM   1776 2HB  HIS A 107      -7.076 -23.223 -33.775  1.00  0.00           H  
ATOM   1777  HD2 HIS A 107      -7.757 -22.277 -30.187  1.00  0.00           H  
ATOM   1778  HE1 HIS A 107      -9.989 -25.831 -30.943  1.00  0.00           H  
ATOM   1779  HE2 HIS A 107      -9.626 -23.880 -29.338  1.00  0.00           H  
ATOM   1780  N   PRO A 108      -3.033 -23.941 -33.648  1.00  0.00           N  
ATOM   1781  CA  PRO A 108      -1.912 -23.341 -34.363  1.00  0.00           C  
ATOM   1782  C   PRO A 108      -2.247 -23.139 -35.818  1.00  0.00           C  
ATOM   1783  O   PRO A 108      -1.834 -22.174 -36.468  1.00  0.00           O  
ATOM   1784  CB  PRO A 108      -0.770 -24.363 -34.191  1.00  0.00           C  
ATOM   1785  CG  PRO A 108      -1.440 -25.613 -33.822  1.00  0.00           C  
ATOM   1786  CD  PRO A 108      -2.650 -25.177 -32.997  1.00  0.00           C  
ATOM   1787  HA  PRO A 108      -1.649 -22.385 -33.887  1.00  0.00           H  
ATOM   1788 1HB  PRO A 108      -0.200 -24.448 -35.127  1.00  0.00           H  
ATOM   1789 2HB  PRO A 108      -0.078 -24.032 -33.435  1.00  0.00           H  
ATOM   1790 1HG  PRO A 108      -1.725 -26.171 -34.726  1.00  0.00           H  
ATOM   1791 2HG  PRO A 108      -0.757 -26.250 -33.260  1.00  0.00           H  
ATOM   1792 1HD  PRO A 108      -3.423 -25.924 -33.088  1.00  0.00           H  
ATOM   1793 2HD  PRO A 108      -2.353 -25.050 -31.964  1.00  0.00           H  
ATOM   1794  N   VAL A 109      -3.138 -24.011 -36.268  1.00  0.00           N  
ATOM   1795  CA  VAL A 109      -3.626 -24.058 -37.619  1.00  0.00           C  
ATOM   1796  C   VAL A 109      -4.218 -22.739 -38.029  1.00  0.00           C  
ATOM   1797  O   VAL A 109      -4.306 -22.421 -39.215  1.00  0.00           O  
ATOM   1798  CB  VAL A 109      -4.674 -25.160 -37.731  1.00  0.00           C  
ATOM   1799  CG1 VAL A 109      -5.348 -25.097 -39.091  1.00  0.00           C  
ATOM   1800  CG2 VAL A 109      -4.010 -26.493 -37.501  1.00  0.00           C  
ATOM   1801  H   VAL A 109      -3.451 -24.736 -35.638  1.00  0.00           H  
ATOM   1802  HA  VAL A 109      -2.788 -24.286 -38.281  1.00  0.00           H  
ATOM   1803  HB  VAL A 109      -5.451 -25.000 -36.979  1.00  0.00           H  
ATOM   1804 1HG1 VAL A 109      -6.095 -25.887 -39.164  1.00  0.00           H  
ATOM   1805 2HG1 VAL A 109      -5.832 -24.127 -39.215  1.00  0.00           H  
ATOM   1806 3HG1 VAL A 109      -4.600 -25.234 -39.872  1.00  0.00           H  
ATOM   1807 1HG2 VAL A 109      -4.751 -27.286 -37.578  1.00  0.00           H  
ATOM   1808 2HG2 VAL A 109      -3.235 -26.649 -38.249  1.00  0.00           H  
ATOM   1809 3HG2 VAL A 109      -3.562 -26.511 -36.505  1.00  0.00           H  
ATOM   1810  N   LEU A 110      -4.768 -22.048 -37.045  1.00  0.00           N  
ATOM   1811  CA  LEU A 110      -5.410 -20.787 -37.247  1.00  0.00           C  
ATOM   1812  C   LEU A 110      -4.623 -19.674 -36.625  1.00  0.00           C  
ATOM   1813  O   LEU A 110      -4.772 -18.518 -37.035  1.00  0.00           O  
ATOM   1814  CB  LEU A 110      -6.814 -20.853 -36.649  1.00  0.00           C  
ATOM   1815  CG  LEU A 110      -7.721 -21.938 -37.233  1.00  0.00           C  
ATOM   1816  CD1 LEU A 110      -9.041 -21.943 -36.481  1.00  0.00           C  
ATOM   1817  CD2 LEU A 110      -7.928 -21.668 -38.715  1.00  0.00           C  
ATOM   1818  H   LEU A 110      -4.620 -22.333 -36.087  1.00  0.00           H  
ATOM   1819  HA  LEU A 110      -5.478 -20.601 -38.318  1.00  0.00           H  
ATOM   1820 1HB  LEU A 110      -6.726 -21.030 -35.577  1.00  0.00           H  
ATOM   1821 2HB  LEU A 110      -7.302 -19.890 -36.800  1.00  0.00           H  
ATOM   1822  HG  LEU A 110      -7.257 -22.916 -37.103  1.00  0.00           H  
ATOM   1823 1HD1 LEU A 110      -9.692 -22.712 -36.891  1.00  0.00           H  
ATOM   1824 2HD1 LEU A 110      -8.856 -22.150 -35.424  1.00  0.00           H  
ATOM   1825 3HD1 LEU A 110      -9.522 -20.969 -36.581  1.00  0.00           H  
ATOM   1826 1HD2 LEU A 110      -8.576 -22.439 -39.137  1.00  0.00           H  
ATOM   1827 2HD2 LEU A 110      -8.398 -20.692 -38.845  1.00  0.00           H  
ATOM   1828 3HD2 LEU A 110      -6.969 -21.681 -39.226  1.00  0.00           H  
ATOM   1829  N   SER A 111      -3.809 -20.019 -35.611  1.00  0.00           N  
ATOM   1830  CA  SER A 111      -3.208 -19.006 -34.784  1.00  0.00           C  
ATOM   1831  C   SER A 111      -2.402 -18.040 -35.545  1.00  0.00           C  
ATOM   1832  O   SER A 111      -2.261 -16.887 -35.156  1.00  0.00           O  
ATOM   1833  CB  SER A 111      -2.340 -19.595 -33.728  1.00  0.00           C  
ATOM   1834  OG  SER A 111      -1.148 -20.093 -34.261  1.00  0.00           O  
ATOM   1835  H   SER A 111      -3.793 -20.977 -35.294  1.00  0.00           H  
ATOM   1836  HA  SER A 111      -4.004 -18.445 -34.290  1.00  0.00           H  
ATOM   1837 1HB  SER A 111      -2.118 -18.835 -32.993  1.00  0.00           H  
ATOM   1838 2HB  SER A 111      -2.867 -20.391 -33.231  1.00  0.00           H  
ATOM   1839  HG  SER A 111      -0.471 -19.813 -33.645  1.00  0.00           H  
ATOM   1840  N   HIS A 112      -1.771 -18.533 -36.605  1.00  0.00           N  
ATOM   1841  CA  HIS A 112      -0.897 -17.687 -37.401  1.00  0.00           C  
ATOM   1842  C   HIS A 112      -1.514 -16.310 -37.629  1.00  0.00           C  
ATOM   1843  O   HIS A 112      -0.799 -15.336 -37.868  1.00  0.00           O  
ATOM   1844  CB  HIS A 112      -0.601 -18.344 -38.750  1.00  0.00           C  
ATOM   1845  CG  HIS A 112       0.289 -17.536 -39.628  1.00  0.00           C  
ATOM   1846  CD2 HIS A 112       0.040 -16.878 -40.774  1.00  0.00           C  
ATOM   1847  ND1 HIS A 112       1.625 -17.331 -39.349  1.00  0.00           N  
ATOM   1848  CE1 HIS A 112       2.153 -16.579 -40.296  1.00  0.00           C  
ATOM   1849  NE2 HIS A 112       1.213 -16.291 -41.172  1.00  0.00           N  
ATOM   1850  H   HIS A 112      -1.807 -19.545 -36.773  1.00  0.00           H  
ATOM   1851  HA  HIS A 112       0.048 -17.545 -36.877  1.00  0.00           H  
ATOM   1852 1HB  HIS A 112      -0.131 -19.313 -38.586  1.00  0.00           H  
ATOM   1853 2HB  HIS A 112      -1.537 -18.520 -39.283  1.00  0.00           H  
ATOM   1854  HD2 HIS A 112      -0.910 -16.825 -41.283  1.00  0.00           H  
ATOM   1855  HE1 HIS A 112       3.194 -16.254 -40.346  1.00  0.00           H  
ATOM   1856  HE2 HIS A 112       1.330 -15.729 -42.005  1.00  0.00           H  
ATOM   1857  N   ARG A 113      -2.835 -16.277 -37.792  1.00  0.00           N  
ATOM   1858  CA  ARG A 113      -3.558 -15.059 -38.043  1.00  0.00           C  
ATOM   1859  C   ARG A 113      -4.369 -14.630 -36.830  1.00  0.00           C  
ATOM   1860  O   ARG A 113      -4.476 -13.435 -36.550  1.00  0.00           O  
ATOM   1861  CB  ARG A 113      -4.483 -15.234 -39.234  1.00  0.00           C  
ATOM   1862  CG  ARG A 113      -3.787 -15.547 -40.537  1.00  0.00           C  
ATOM   1863  CD  ARG A 113      -2.903 -14.428 -40.968  1.00  0.00           C  
ATOM   1864  NE  ARG A 113      -2.304 -14.681 -42.266  1.00  0.00           N  
ATOM   1865  CZ  ARG A 113      -1.337 -13.928 -42.824  1.00  0.00           C  
ATOM   1866  NH1 ARG A 113      -0.871 -12.878 -42.183  1.00  0.00           N1+
ATOM   1867  NH2 ARG A 113      -0.858 -14.241 -44.013  1.00  0.00           N  
ATOM   1868  H   ARG A 113      -3.377 -17.083 -37.514  1.00  0.00           H  
ATOM   1869  HA  ARG A 113      -2.840 -14.269 -38.267  1.00  0.00           H  
ATOM   1870 1HB  ARG A 113      -5.187 -16.041 -39.032  1.00  0.00           H  
ATOM   1871 2HB  ARG A 113      -5.064 -14.323 -39.380  1.00  0.00           H  
ATOM   1872 1HG  ARG A 113      -3.175 -16.442 -40.415  1.00  0.00           H  
ATOM   1873 2HG  ARG A 113      -4.530 -15.718 -41.314  1.00  0.00           H  
ATOM   1874 1HD  ARG A 113      -3.485 -13.510 -41.034  1.00  0.00           H  
ATOM   1875 2HD  ARG A 113      -2.100 -14.298 -40.243  1.00  0.00           H  
ATOM   1876  HE  ARG A 113      -2.637 -15.480 -42.790  1.00  0.00           H  
ATOM   1877 1HH1 ARG A 113      -1.238 -12.638 -41.273  1.00  0.00           H  
ATOM   1878 2HH1 ARG A 113      -0.145 -12.313 -42.600  1.00  0.00           H  
ATOM   1879 1HH2 ARG A 113      -1.216 -15.049 -44.506  1.00  0.00           H  
ATOM   1880 2HH2 ARG A 113      -0.133 -13.677 -44.430  1.00  0.00           H  
ATOM   1881  N   HIS A 114      -4.855 -15.612 -36.040  1.00  0.00           N  
ATOM   1882  CA  HIS A 114      -5.761 -15.279 -34.932  1.00  0.00           C  
ATOM   1883  C   HIS A 114      -5.102 -14.280 -34.049  1.00  0.00           C  
ATOM   1884  O   HIS A 114      -5.682 -13.269 -33.649  1.00  0.00           O  
ATOM   1885  CB  HIS A 114      -6.155 -16.495 -34.104  1.00  0.00           C  
ATOM   1886  CG  HIS A 114      -7.141 -16.178 -33.051  1.00  0.00           C  
ATOM   1887  CD2 HIS A 114      -8.484 -16.276 -33.066  1.00  0.00           C  
ATOM   1888  ND1 HIS A 114      -6.801 -15.692 -31.789  1.00  0.00           N  
ATOM   1889  CE1 HIS A 114      -7.910 -15.514 -31.098  1.00  0.00           C  
ATOM   1890  NE2 HIS A 114      -8.937 -15.860 -31.847  1.00  0.00           N  
ATOM   1891  H   HIS A 114      -4.778 -16.573 -36.346  1.00  0.00           H  
ATOM   1892  HA  HIS A 114      -6.682 -14.855 -35.330  1.00  0.00           H  
ATOM   1893 1HB  HIS A 114      -6.575 -17.263 -34.757  1.00  0.00           H  
ATOM   1894 2HB  HIS A 114      -5.281 -16.909 -33.643  1.00  0.00           H  
ATOM   1895  HD2 HIS A 114      -9.097 -16.625 -33.897  1.00  0.00           H  
ATOM   1896  HE1 HIS A 114      -7.981 -15.148 -30.089  1.00  0.00           H  
ATOM   1897  HE2 HIS A 114      -9.908 -15.826 -31.571  1.00  0.00           H  
ATOM   1898  N   ARG A 115      -3.858 -14.579 -33.765  1.00  0.00           N  
ATOM   1899  CA  ARG A 115      -3.015 -13.756 -32.959  1.00  0.00           C  
ATOM   1900  C   ARG A 115      -1.636 -13.950 -33.365  1.00  0.00           C  
ATOM   1901  O   ARG A 115      -1.289 -14.902 -34.052  1.00  0.00           O  
ATOM   1902  CB  ARG A 115      -3.175 -14.098 -31.503  1.00  0.00           C  
ATOM   1903  CG  ARG A 115      -2.888 -15.463 -31.068  1.00  0.00           C  
ATOM   1904  CD  ARG A 115      -3.182 -15.546 -29.647  1.00  0.00           C  
ATOM   1905  NE  ARG A 115      -4.589 -15.395 -29.351  1.00  0.00           N  
ATOM   1906  CZ  ARG A 115      -5.076 -15.166 -28.108  1.00  0.00           C  
ATOM   1907  NH1 ARG A 115      -4.282 -15.066 -27.076  1.00  0.00           N1+
ATOM   1908  NH2 ARG A 115      -6.362 -15.038 -27.891  1.00  0.00           N  
ATOM   1909  H   ARG A 115      -3.472 -15.449 -34.116  1.00  0.00           H  
ATOM   1910  HA  ARG A 115      -3.307 -12.716 -33.104  1.00  0.00           H  
ATOM   1911 1HB  ARG A 115      -2.559 -13.494 -30.927  1.00  0.00           H  
ATOM   1912 2HB  ARG A 115      -4.202 -13.901 -31.195  1.00  0.00           H  
ATOM   1913 1HG  ARG A 115      -3.510 -16.162 -31.622  1.00  0.00           H  
ATOM   1914 2HG  ARG A 115      -1.851 -15.686 -31.251  1.00  0.00           H  
ATOM   1915 1HD  ARG A 115      -2.867 -16.509 -29.278  1.00  0.00           H  
ATOM   1916 2HD  ARG A 115      -2.647 -14.757 -29.120  1.00  0.00           H  
ATOM   1917  HE  ARG A 115      -5.263 -15.467 -30.133  1.00  0.00           H  
ATOM   1918 1HH1 ARG A 115      -3.286 -15.155 -27.172  1.00  0.00           H  
ATOM   1919 2HH1 ARG A 115      -4.667 -14.896 -26.160  1.00  0.00           H  
ATOM   1920 1HH2 ARG A 115      -7.007 -15.108 -28.647  1.00  0.00           H  
ATOM   1921 2HH2 ARG A 115      -6.701 -14.867 -26.956  1.00  0.00           H  
ATOM   1922  N   THR A 116      -0.837 -13.065 -32.928  1.00  0.00           N  
ATOM   1923  CA  THR A 116       0.519 -13.124 -33.260  1.00  0.00           C  
ATOM   1924  C   THR A 116       1.250 -12.098 -32.443  1.00  0.00           C  
ATOM   1925  O   THR A 116       0.817 -11.755 -31.342  1.00  0.00           O  
ATOM   1926  CB  THR A 116       0.703 -12.872 -34.810  1.00  0.00           C  
ATOM   1927  CG2 THR A 116       0.322 -11.438 -35.212  1.00  0.00           C  
ATOM   1928  OG1 THR A 116       2.061 -13.098 -35.156  1.00  0.00           O  
ATOM   1929  H   THR A 116      -1.178 -12.326 -32.328  1.00  0.00           H  
ATOM   1930  HA  THR A 116       0.892 -14.119 -33.015  1.00  0.00           H  
ATOM   1931  HB  THR A 116       0.082 -13.554 -35.368  1.00  0.00           H  
ATOM   1932  HG1 THR A 116       2.344 -13.945 -34.798  1.00  0.00           H  
ATOM   1933 1HG2 THR A 116       0.463 -11.311 -36.283  1.00  0.00           H  
ATOM   1934 2HG2 THR A 116      -0.723 -11.255 -34.958  1.00  0.00           H  
ATOM   1935 3HG2 THR A 116       0.927 -10.742 -34.698  1.00  0.00           H  
ATOM   1936  N   LEU A 117       2.435 -11.754 -32.881  1.00  0.00           N  
ATOM   1937  CA  LEU A 117       3.282 -10.841 -32.169  1.00  0.00           C  
ATOM   1938  C   LEU A 117       2.523  -9.577 -31.776  1.00  0.00           C  
ATOM   1939  O   LEU A 117       2.907  -8.885 -30.832  1.00  0.00           O  
ATOM   1940  CB  LEU A 117       4.480 -10.482 -33.032  1.00  0.00           C  
ATOM   1941  CG  LEU A 117       5.630 -11.462 -32.994  1.00  0.00           C  
ATOM   1942  CD1 LEU A 117       5.112 -12.809 -33.511  1.00  0.00           C  
ATOM   1943  CD2 LEU A 117       6.776 -10.933 -33.835  1.00  0.00           C  
ATOM   1944  H   LEU A 117       2.746 -12.143 -33.751  1.00  0.00           H  
ATOM   1945  HA  LEU A 117       3.631 -11.330 -31.260  1.00  0.00           H  
ATOM   1946 1HB  LEU A 117       4.148 -10.398 -34.067  1.00  0.00           H  
ATOM   1947 2HB  LEU A 117       4.858  -9.511 -32.713  1.00  0.00           H  
ATOM   1948  HG  LEU A 117       5.972 -11.596 -31.965  1.00  0.00           H  
ATOM   1949 1HD1 LEU A 117       5.902 -13.534 -33.499  1.00  0.00           H  
ATOM   1950 2HD1 LEU A 117       4.297 -13.154 -32.872  1.00  0.00           H  
ATOM   1951 3HD1 LEU A 117       4.750 -12.690 -34.531  1.00  0.00           H  
ATOM   1952 1HD2 LEU A 117       7.602 -11.636 -33.807  1.00  0.00           H  
ATOM   1953 2HD2 LEU A 117       6.443 -10.807 -34.864  1.00  0.00           H  
ATOM   1954 3HD2 LEU A 117       7.103  -9.973 -33.439  1.00  0.00           H  
ATOM   1955  N   LYS A 118       1.473  -9.245 -32.526  1.00  0.00           N  
ATOM   1956  CA  LYS A 118       0.739  -8.051 -32.259  1.00  0.00           C  
ATOM   1957  C   LYS A 118      -0.576  -8.239 -31.602  1.00  0.00           C  
ATOM   1958  O   LYS A 118      -1.200  -7.288 -31.156  1.00  0.00           O  
ATOM   1959  CB  LYS A 118       0.529  -7.283 -33.556  1.00  0.00           C  
ATOM   1960  CG  LYS A 118       1.818  -6.784 -34.179  1.00  0.00           C  
ATOM   1961  CD  LYS A 118       1.554  -5.977 -35.436  1.00  0.00           C  
ATOM   1962  CE  LYS A 118       2.849  -5.468 -36.047  1.00  0.00           C  
ATOM   1963  NZ  LYS A 118       2.608  -4.714 -37.308  1.00  0.00           N1+
ATOM   1964  H   LYS A 118       1.190  -9.841 -33.283  1.00  0.00           H  
ATOM   1965  HA  LYS A 118       1.317  -7.435 -31.569  1.00  0.00           H  
ATOM   1966 1HB  LYS A 118       0.024  -7.924 -34.279  1.00  0.00           H  
ATOM   1967 2HB  LYS A 118      -0.117  -6.423 -33.370  1.00  0.00           H  
ATOM   1968 1HG  LYS A 118       2.351  -6.157 -33.462  1.00  0.00           H  
ATOM   1969 2HG  LYS A 118       2.452  -7.634 -34.433  1.00  0.00           H  
ATOM   1970 1HD  LYS A 118       1.036  -6.598 -36.165  1.00  0.00           H  
ATOM   1971 2HD  LYS A 118       0.917  -5.125 -35.192  1.00  0.00           H  
ATOM   1972 1HE  LYS A 118       3.352  -4.817 -35.333  1.00  0.00           H  
ATOM   1973 2HE  LYS A 118       3.502  -6.315 -36.260  1.00  0.00           H  
ATOM   1974 1HZ  LYS A 118       3.491  -4.395 -37.683  1.00  0.00           H  
ATOM   1975 2HZ  LYS A 118       2.154  -5.317 -37.980  1.00  0.00           H  
ATOM   1976 3HZ  LYS A 118       2.018  -3.919 -37.118  1.00  0.00           H  
ATOM   1977  N   ASN A 119      -0.909  -9.480 -31.308  1.00  0.00           N  
ATOM   1978  CA  ASN A 119      -2.043  -9.593 -30.450  1.00  0.00           C  
ATOM   1979  C   ASN A 119      -1.475  -9.223 -29.185  1.00  0.00           C  
ATOM   1980  O   ASN A 119      -2.118  -8.669 -28.311  1.00  0.00           O  
ATOM   1981  CB  ASN A 119      -2.621 -10.950 -30.437  1.00  0.00           C  
ATOM   1982  CG  ASN A 119      -3.908 -11.019 -29.679  1.00  0.00           C  
ATOM   1983  ND2 ASN A 119      -3.931 -11.814 -28.639  1.00  0.00           N  
ATOM   1984  OD1 ASN A 119      -4.887 -10.353 -30.032  1.00  0.00           O  
ATOM   1985  H   ASN A 119      -0.361 -10.281 -31.560  1.00  0.00           H  
ATOM   1986  HA  ASN A 119      -2.817  -8.912 -30.807  1.00  0.00           H  
ATOM   1987 1HB  ASN A 119      -2.789 -11.258 -31.452  1.00  0.00           H  
ATOM   1988 2HB  ASN A 119      -1.905 -11.634 -29.987  1.00  0.00           H  
ATOM   1989 1HD2 ASN A 119      -4.764 -11.901 -28.094  1.00  0.00           H  
ATOM   1990 2HD2 ASN A 119      -3.113 -12.335 -28.391  1.00  0.00           H  
ATOM   1991  N   SER A 120      -0.237  -9.604 -29.068  1.00  0.00           N  
ATOM   1992  CA  SER A 120       0.419  -9.244 -27.913  1.00  0.00           C  
ATOM   1993  C   SER A 120       0.688  -7.778 -27.884  1.00  0.00           C  
ATOM   1994  O   SER A 120       0.105  -7.085 -27.079  1.00  0.00           O  
ATOM   1995  CB  SER A 120       1.700 -10.007 -27.793  1.00  0.00           C  
ATOM   1996  OG  SER A 120       2.397  -9.654 -26.649  1.00  0.00           O  
ATOM   1997  H   SER A 120       0.272 -10.012 -29.851  1.00  0.00           H  
ATOM   1998  HA  SER A 120      -0.219  -9.490 -27.062  1.00  0.00           H  
ATOM   1999 1HB  SER A 120       1.479 -11.057 -27.773  1.00  0.00           H  
ATOM   2000 2HB  SER A 120       2.308  -9.820 -28.653  1.00  0.00           H  
ATOM   2001  HG  SER A 120       1.736  -9.406 -26.004  1.00  0.00           H  
ATOM   2002  N   LEU A 121       1.135  -7.212 -28.992  1.00  0.00           N  
ATOM   2003  CA  LEU A 121       1.363  -5.775 -28.946  1.00  0.00           C  
ATOM   2004  C   LEU A 121       0.126  -5.033 -28.428  1.00  0.00           C  
ATOM   2005  O   LEU A 121       0.190  -4.262 -27.469  1.00  0.00           O  
ATOM   2006  CB  LEU A 121       1.734  -5.207 -30.312  1.00  0.00           C  
ATOM   2007  CG  LEU A 121       1.989  -3.716 -30.352  1.00  0.00           C  
ATOM   2008  CD1 LEU A 121       3.176  -3.387 -29.458  1.00  0.00           C  
ATOM   2009  CD2 LEU A 121       2.242  -3.300 -31.793  1.00  0.00           C  
ATOM   2010  H   LEU A 121       1.597  -7.766 -29.702  1.00  0.00           H  
ATOM   2011  HA  LEU A 121       2.190  -5.578 -28.266  1.00  0.00           H  
ATOM   2012 1HB  LEU A 121       2.634  -5.708 -30.663  1.00  0.00           H  
ATOM   2013 2HB  LEU A 121       0.932  -5.423 -31.006  1.00  0.00           H  
ATOM   2014  HG  LEU A 121       1.119  -3.182 -29.963  1.00  0.00           H  
ATOM   2015 1HD1 LEU A 121       3.362  -2.314 -29.484  1.00  0.00           H  
ATOM   2016 2HD1 LEU A 121       2.954  -3.692 -28.433  1.00  0.00           H  
ATOM   2017 3HD1 LEU A 121       4.057  -3.919 -29.815  1.00  0.00           H  
ATOM   2018 1HD2 LEU A 121       2.427  -2.226 -31.834  1.00  0.00           H  
ATOM   2019 2HD2 LEU A 121       3.113  -3.832 -32.179  1.00  0.00           H  
ATOM   2020 3HD2 LEU A 121       1.368  -3.541 -32.401  1.00  0.00           H  
ATOM   2021  N   ILE A 122      -1.023  -5.413 -28.967  1.00  0.00           N  
ATOM   2022  CA  ILE A 122      -2.304  -4.837 -28.629  1.00  0.00           C  
ATOM   2023  C   ILE A 122      -2.775  -5.070 -27.216  1.00  0.00           C  
ATOM   2024  O   ILE A 122      -3.200  -4.131 -26.548  1.00  0.00           O  
ATOM   2025  CB  ILE A 122      -3.371  -5.372 -29.591  1.00  0.00           C  
ATOM   2026  CG1 ILE A 122      -3.092  -4.845 -30.997  1.00  0.00           C  
ATOM   2027  CG2 ILE A 122      -4.767  -4.974 -29.119  1.00  0.00           C  
ATOM   2028  CD1 ILE A 122      -3.886  -5.544 -32.069  1.00  0.00           C  
ATOM   2029  H   ILE A 122      -0.999  -6.124 -29.677  1.00  0.00           H  
ATOM   2030  HA  ILE A 122      -2.235  -3.754 -28.735  1.00  0.00           H  
ATOM   2031  HB  ILE A 122      -3.309  -6.461 -29.634  1.00  0.00           H  
ATOM   2032 1HG1 ILE A 122      -3.325  -3.782 -31.024  1.00  0.00           H  
ATOM   2033 2HG1 ILE A 122      -2.033  -4.963 -31.213  1.00  0.00           H  
ATOM   2034 1HG2 ILE A 122      -5.510  -5.361 -29.814  1.00  0.00           H  
ATOM   2035 2HG2 ILE A 122      -4.950  -5.384 -28.129  1.00  0.00           H  
ATOM   2036 3HG2 ILE A 122      -4.840  -3.887 -29.079  1.00  0.00           H  
ATOM   2037 1HD1 ILE A 122      -3.638  -5.119 -33.043  1.00  0.00           H  
ATOM   2038 2HD1 ILE A 122      -3.645  -6.609 -32.067  1.00  0.00           H  
ATOM   2039 3HD1 ILE A 122      -4.951  -5.413 -31.878  1.00  0.00           H  
ATOM   2040  N   VAL A 123      -2.760  -6.323 -26.792  1.00  0.00           N  
ATOM   2041  CA  VAL A 123      -3.216  -6.669 -25.471  1.00  0.00           C  
ATOM   2042  C   VAL A 123      -2.211  -6.211 -24.440  1.00  0.00           C  
ATOM   2043  O   VAL A 123      -2.571  -5.819 -23.342  1.00  0.00           O  
ATOM   2044  CB  VAL A 123      -3.414  -8.161 -25.384  1.00  0.00           C  
ATOM   2045  CG1 VAL A 123      -3.759  -8.516 -24.061  1.00  0.00           C  
ATOM   2046  CG2 VAL A 123      -4.496  -8.582 -26.381  1.00  0.00           C  
ATOM   2047  H   VAL A 123      -2.260  -7.021 -27.317  1.00  0.00           H  
ATOM   2048  HA  VAL A 123      -4.168  -6.169 -25.290  1.00  0.00           H  
ATOM   2049  HB  VAL A 123      -2.484  -8.664 -25.622  1.00  0.00           H  
ATOM   2050 1HG1 VAL A 123      -3.889  -9.552 -24.032  1.00  0.00           H  
ATOM   2051 2HG1 VAL A 123      -2.974  -8.225 -23.399  1.00  0.00           H  
ATOM   2052 3HG1 VAL A 123      -4.682  -8.012 -23.776  1.00  0.00           H  
ATOM   2053 1HG2 VAL A 123      -4.643  -9.660 -26.322  1.00  0.00           H  
ATOM   2054 2HG2 VAL A 123      -5.430  -8.073 -26.141  1.00  0.00           H  
ATOM   2055 3HG2 VAL A 123      -4.200  -8.319 -27.381  1.00  0.00           H  
ATOM   2056  N   ILE A 124      -0.954  -6.106 -24.833  1.00  0.00           N  
ATOM   2057  CA  ILE A 124       0.025  -5.556 -23.922  1.00  0.00           C  
ATOM   2058  C   ILE A 124      -0.428  -4.213 -23.485  1.00  0.00           C  
ATOM   2059  O   ILE A 124      -0.609  -3.960 -22.293  1.00  0.00           O  
ATOM   2060  CB  ILE A 124       1.435  -5.444 -24.561  1.00  0.00           C  
ATOM   2061  CG1 ILE A 124       2.078  -6.777 -24.736  1.00  0.00           C  
ATOM   2062  CG2 ILE A 124       2.281  -4.578 -23.740  1.00  0.00           C  
ATOM   2063  CD1 ILE A 124       3.269  -6.741 -25.633  1.00  0.00           C  
ATOM   2064  H   ILE A 124      -0.671  -6.485 -25.706  1.00  0.00           H  
ATOM   2065  HA  ILE A 124       0.105  -6.218 -23.059  1.00  0.00           H  
ATOM   2066  HB  ILE A 124       1.351  -5.026 -25.548  1.00  0.00           H  
ATOM   2067 1HG1 ILE A 124       2.378  -7.147 -23.771  1.00  0.00           H  
ATOM   2068 2HG1 ILE A 124       1.370  -7.460 -25.139  1.00  0.00           H  
ATOM   2069 1HG2 ILE A 124       3.268  -4.501 -24.190  1.00  0.00           H  
ATOM   2070 2HG2 ILE A 124       1.839  -3.600 -23.677  1.00  0.00           H  
ATOM   2071 3HG2 ILE A 124       2.364  -5.008 -22.742  1.00  0.00           H  
ATOM   2072 1HD1 ILE A 124       3.682  -7.726 -25.715  1.00  0.00           H  
ATOM   2073 2HD1 ILE A 124       2.988  -6.404 -26.577  1.00  0.00           H  
ATOM   2074 3HD1 ILE A 124       4.012  -6.078 -25.230  1.00  0.00           H  
ATOM   2075  N   ILE A 125      -0.798  -3.428 -24.467  1.00  0.00           N  
ATOM   2076  CA  ILE A 125      -1.234  -2.090 -24.204  1.00  0.00           C  
ATOM   2077  C   ILE A 125      -2.498  -2.128 -23.372  1.00  0.00           C  
ATOM   2078  O   ILE A 125      -2.586  -1.468 -22.333  1.00  0.00           O  
ATOM   2079  CB  ILE A 125      -1.450  -1.345 -25.526  1.00  0.00           C  
ATOM   2080  CG1 ILE A 125      -0.102  -1.156 -26.218  1.00  0.00           C  
ATOM   2081  CG2 ILE A 125      -2.138  -0.013 -25.271  1.00  0.00           C  
ATOM   2082  CD1 ILE A 125      -0.212  -0.723 -27.661  1.00  0.00           C  
ATOM   2083  H   ILE A 125      -0.576  -3.694 -25.424  1.00  0.00           H  
ATOM   2084  HA  ILE A 125      -0.459  -1.580 -23.633  1.00  0.00           H  
ATOM   2085  HB  ILE A 125      -2.071  -1.942 -26.184  1.00  0.00           H  
ATOM   2086 1HG1 ILE A 125       0.471  -0.406 -25.673  1.00  0.00           H  
ATOM   2087 2HG1 ILE A 125       0.447  -2.097 -26.179  1.00  0.00           H  
ATOM   2088 1HG2 ILE A 125      -2.286   0.509 -26.216  1.00  0.00           H  
ATOM   2089 2HG2 ILE A 125      -3.103  -0.190 -24.797  1.00  0.00           H  
ATOM   2090 3HG2 ILE A 125      -1.518   0.598 -24.615  1.00  0.00           H  
ATOM   2091 1HD1 ILE A 125       0.786  -0.611 -28.086  1.00  0.00           H  
ATOM   2092 2HD1 ILE A 125      -0.765  -1.481 -28.224  1.00  0.00           H  
ATOM   2093 3HD1 ILE A 125      -0.738   0.227 -27.717  1.00  0.00           H  
ATOM   2094  N   PHE A 126      -3.427  -2.993 -23.776  1.00  0.00           N  
ATOM   2095  CA  PHE A 126      -4.709  -3.095 -23.106  1.00  0.00           C  
ATOM   2096  C   PHE A 126      -4.547  -3.314 -21.616  1.00  0.00           C  
ATOM   2097  O   PHE A 126      -5.057  -2.537 -20.812  1.00  0.00           O  
ATOM   2098  CB  PHE A 126      -5.539  -4.231 -23.690  1.00  0.00           C  
ATOM   2099  CG  PHE A 126      -6.835  -4.447 -23.000  1.00  0.00           C  
ATOM   2100  CD1 PHE A 126      -7.906  -3.599 -23.220  1.00  0.00           C  
ATOM   2101  CD2 PHE A 126      -6.990  -5.501 -22.121  1.00  0.00           C  
ATOM   2102  CE1 PHE A 126      -9.111  -3.804 -22.573  1.00  0.00           C  
ATOM   2103  CE2 PHE A 126      -8.183  -5.713 -21.472  1.00  0.00           C  
ATOM   2104  CZ  PHE A 126      -9.250  -4.863 -21.698  1.00  0.00           C  
ATOM   2105  H   PHE A 126      -3.308  -3.466 -24.661  1.00  0.00           H  
ATOM   2106  HA  PHE A 126      -5.252  -2.160 -23.253  1.00  0.00           H  
ATOM   2107 1HB  PHE A 126      -5.744  -4.028 -24.740  1.00  0.00           H  
ATOM   2108 2HB  PHE A 126      -4.980  -5.142 -23.643  1.00  0.00           H  
ATOM   2109  HD1 PHE A 126      -7.790  -2.767 -23.913  1.00  0.00           H  
ATOM   2110  HD2 PHE A 126      -6.149  -6.170 -21.941  1.00  0.00           H  
ATOM   2111  HE1 PHE A 126      -9.947  -3.131 -22.755  1.00  0.00           H  
ATOM   2112  HE2 PHE A 126      -8.288  -6.548 -20.783  1.00  0.00           H  
ATOM   2113  HZ  PHE A 126     -10.196  -5.026 -21.186  1.00  0.00           H  
ATOM   2114  N   ILE A 127      -3.768  -4.329 -21.279  1.00  0.00           N  
ATOM   2115  CA  ILE A 127      -3.504  -4.719 -19.912  1.00  0.00           C  
ATOM   2116  C   ILE A 127      -2.786  -3.638 -19.131  1.00  0.00           C  
ATOM   2117  O   ILE A 127      -3.174  -3.343 -18.009  1.00  0.00           O  
ATOM   2118  CB  ILE A 127      -2.690  -5.984 -19.860  1.00  0.00           C  
ATOM   2119  CG1 ILE A 127      -3.519  -7.097 -20.359  1.00  0.00           C  
ATOM   2120  CG2 ILE A 127      -2.218  -6.211 -18.437  1.00  0.00           C  
ATOM   2121  CD1 ILE A 127      -2.761  -8.334 -20.585  1.00  0.00           C  
ATOM   2122  H   ILE A 127      -3.333  -4.847 -22.015  1.00  0.00           H  
ATOM   2123  HA  ILE A 127      -4.456  -4.901 -19.414  1.00  0.00           H  
ATOM   2124  HB  ILE A 127      -1.832  -5.885 -20.520  1.00  0.00           H  
ATOM   2125 1HG1 ILE A 127      -4.305  -7.294 -19.646  1.00  0.00           H  
ATOM   2126 2HG1 ILE A 127      -3.986  -6.796 -21.293  1.00  0.00           H  
ATOM   2127 1HG2 ILE A 127      -1.632  -7.118 -18.385  1.00  0.00           H  
ATOM   2128 2HG2 ILE A 127      -1.605  -5.372 -18.114  1.00  0.00           H  
ATOM   2129 3HG2 ILE A 127      -3.070  -6.301 -17.789  1.00  0.00           H  
ATOM   2130 1HD1 ILE A 127      -3.428  -9.094 -20.947  1.00  0.00           H  
ATOM   2131 2HD1 ILE A 127      -1.982  -8.153 -21.320  1.00  0.00           H  
ATOM   2132 3HD1 ILE A 127      -2.312  -8.656 -19.655  1.00  0.00           H  
ATOM   2133  N   TRP A 128      -1.770  -2.992 -19.708  1.00  0.00           N  
ATOM   2134  CA  TRP A 128      -1.120  -1.959 -18.912  1.00  0.00           C  
ATOM   2135  C   TRP A 128      -2.097  -0.881 -18.512  1.00  0.00           C  
ATOM   2136  O   TRP A 128      -2.174  -0.506 -17.339  1.00  0.00           O  
ATOM   2137  CB  TRP A 128       0.054  -1.291 -19.648  1.00  0.00           C  
ATOM   2138  CG  TRP A 128       1.348  -2.054 -19.710  1.00  0.00           C  
ATOM   2139  CD1 TRP A 128       1.882  -2.689 -20.779  1.00  0.00           C  
ATOM   2140  CD2 TRP A 128       2.275  -2.254 -18.629  1.00  0.00           C  
ATOM   2141  CE2 TRP A 128       3.336  -3.021 -19.135  1.00  0.00           C  
ATOM   2142  CE3 TRP A 128       2.302  -1.861 -17.295  1.00  0.00           C  
ATOM   2143  NE1 TRP A 128       3.083  -3.273 -20.427  1.00  0.00           N  
ATOM   2144  CZ2 TRP A 128       4.397  -3.396 -18.367  1.00  0.00           C  
ATOM   2145  CZ3 TRP A 128       3.385  -2.244 -16.520  1.00  0.00           C  
ATOM   2146  CH2 TRP A 128       4.398  -2.992 -17.051  1.00  0.00           C  
ATOM   2147  H   TRP A 128      -1.414  -3.260 -20.614  1.00  0.00           H  
ATOM   2148  HA  TRP A 128      -0.721  -2.418 -18.008  1.00  0.00           H  
ATOM   2149 1HB  TRP A 128      -0.240  -1.087 -20.681  1.00  0.00           H  
ATOM   2150 2HB  TRP A 128       0.279  -0.337 -19.173  1.00  0.00           H  
ATOM   2151  HD1 TRP A 128       1.437  -2.729 -21.746  1.00  0.00           H  
ATOM   2152  HE1 TRP A 128       3.697  -3.812 -21.026  1.00  0.00           H  
ATOM   2153  HE3 TRP A 128       1.492  -1.263 -16.875  1.00  0.00           H  
ATOM   2154  HZ2 TRP A 128       5.221  -3.990 -18.763  1.00  0.00           H  
ATOM   2155  HZ3 TRP A 128       3.408  -1.940 -15.478  1.00  0.00           H  
ATOM   2156  HH2 TRP A 128       5.218  -3.270 -16.427  1.00  0.00           H  
ATOM   2157  N   LEU A 129      -2.970  -0.526 -19.448  1.00  0.00           N  
ATOM   2158  CA  LEU A 129      -3.903   0.536 -19.182  1.00  0.00           C  
ATOM   2159  C   LEU A 129      -4.886   0.095 -18.137  1.00  0.00           C  
ATOM   2160  O   LEU A 129      -5.114   0.796 -17.155  1.00  0.00           O  
ATOM   2161  CB  LEU A 129      -4.625   0.918 -20.473  1.00  0.00           C  
ATOM   2162  CG  LEU A 129      -3.754   1.580 -21.539  1.00  0.00           C  
ATOM   2163  CD1 LEU A 129      -4.552   1.700 -22.825  1.00  0.00           C  
ATOM   2164  CD2 LEU A 129      -3.301   2.938 -21.036  1.00  0.00           C  
ATOM   2165  H   LEU A 129      -2.859  -0.863 -20.394  1.00  0.00           H  
ATOM   2166  HA  LEU A 129      -3.349   1.398 -18.815  1.00  0.00           H  
ATOM   2167 1HB  LEU A 129      -5.059   0.022 -20.911  1.00  0.00           H  
ATOM   2168 2HB  LEU A 129      -5.434   1.607 -20.229  1.00  0.00           H  
ATOM   2169  HG  LEU A 129      -2.881   0.962 -21.745  1.00  0.00           H  
ATOM   2170 1HD1 LEU A 129      -3.937   2.172 -23.591  1.00  0.00           H  
ATOM   2171 2HD1 LEU A 129      -4.851   0.704 -23.159  1.00  0.00           H  
ATOM   2172 3HD1 LEU A 129      -5.438   2.307 -22.648  1.00  0.00           H  
ATOM   2173 1HD2 LEU A 129      -2.677   3.417 -21.792  1.00  0.00           H  
ATOM   2174 2HD2 LEU A 129      -4.172   3.562 -20.837  1.00  0.00           H  
ATOM   2175 3HD2 LEU A 129      -2.726   2.811 -20.117  1.00  0.00           H  
ATOM   2176  N   LEU A 130      -5.347  -1.126 -18.289  1.00  0.00           N  
ATOM   2177  CA  LEU A 130      -6.352  -1.675 -17.431  1.00  0.00           C  
ATOM   2178  C   LEU A 130      -5.843  -1.767 -16.030  1.00  0.00           C  
ATOM   2179  O   LEU A 130      -6.510  -1.323 -15.108  1.00  0.00           O  
ATOM   2180  CB  LEU A 130      -6.759  -3.054 -17.949  1.00  0.00           C  
ATOM   2181  CG  LEU A 130      -7.764  -3.785 -17.124  1.00  0.00           C  
ATOM   2182  CD1 LEU A 130      -9.026  -2.947 -17.015  1.00  0.00           C  
ATOM   2183  CD2 LEU A 130      -8.039  -5.119 -17.765  1.00  0.00           C  
ATOM   2184  H   LEU A 130      -5.119  -1.631 -19.131  1.00  0.00           H  
ATOM   2185  HA  LEU A 130      -7.219  -1.015 -17.449  1.00  0.00           H  
ATOM   2186 1HB  LEU A 130      -7.171  -2.942 -18.951  1.00  0.00           H  
ATOM   2187 2HB  LEU A 130      -5.870  -3.675 -18.013  1.00  0.00           H  
ATOM   2188  HG  LEU A 130      -7.378  -3.931 -16.132  1.00  0.00           H  
ATOM   2189 1HD1 LEU A 130      -9.762  -3.477 -16.410  1.00  0.00           H  
ATOM   2190 2HD1 LEU A 130      -8.788  -1.992 -16.539  1.00  0.00           H  
ATOM   2191 3HD1 LEU A 130      -9.431  -2.768 -18.008  1.00  0.00           H  
ATOM   2192 1HD2 LEU A 130      -8.773  -5.665 -17.170  1.00  0.00           H  
ATOM   2193 2HD2 LEU A 130      -8.426  -4.966 -18.759  1.00  0.00           H  
ATOM   2194 3HD2 LEU A 130      -7.114  -5.699 -17.819  1.00  0.00           H  
ATOM   2195  N   ALA A 131      -4.660  -2.323 -15.866  1.00  0.00           N  
ATOM   2196  CA  ALA A 131      -4.098  -2.524 -14.552  1.00  0.00           C  
ATOM   2197  C   ALA A 131      -3.956  -1.174 -13.871  1.00  0.00           C  
ATOM   2198  O   ALA A 131      -4.360  -1.018 -12.720  1.00  0.00           O  
ATOM   2199  CB  ALA A 131      -2.749  -3.225 -14.642  1.00  0.00           C  
ATOM   2200  H   ALA A 131      -4.197  -2.721 -16.659  1.00  0.00           H  
ATOM   2201  HA  ALA A 131      -4.783  -3.153 -13.984  1.00  0.00           H  
ATOM   2202 1HB  ALA A 131      -2.317  -3.322 -13.643  1.00  0.00           H  
ATOM   2203 2HB  ALA A 131      -2.883  -4.218 -15.078  1.00  0.00           H  
ATOM   2204 3HB  ALA A 131      -2.076  -2.639 -15.271  1.00  0.00           H  
ATOM   2205  N   SER A 132      -3.539  -0.152 -14.634  1.00  0.00           N  
ATOM   2206  CA  SER A 132      -3.373   1.157 -14.025  1.00  0.00           C  
ATOM   2207  C   SER A 132      -4.721   1.702 -13.556  1.00  0.00           C  
ATOM   2208  O   SER A 132      -4.822   2.279 -12.472  1.00  0.00           O  
ATOM   2209  CB  SER A 132      -2.750   2.117 -15.016  1.00  0.00           C  
ATOM   2210  OG  SER A 132      -3.619   2.365 -16.084  1.00  0.00           O  
ATOM   2211  H   SER A 132      -3.210  -0.309 -15.578  1.00  0.00           H  
ATOM   2212  HA  SER A 132      -2.707   1.057 -13.166  1.00  0.00           H  
ATOM   2213 1HB  SER A 132      -2.508   3.052 -14.513  1.00  0.00           H  
ATOM   2214 2HB  SER A 132      -1.818   1.694 -15.391  1.00  0.00           H  
ATOM   2215  HG  SER A 132      -3.818   1.508 -16.469  1.00  0.00           H  
ATOM   2216  N   LEU A 133      -5.780   1.367 -14.294  1.00  0.00           N  
ATOM   2217  CA  LEU A 133      -7.095   1.870 -13.937  1.00  0.00           C  
ATOM   2218  C   LEU A 133      -7.575   1.170 -12.700  1.00  0.00           C  
ATOM   2219  O   LEU A 133      -8.090   1.786 -11.774  1.00  0.00           O  
ATOM   2220  CB  LEU A 133      -8.088   1.661 -15.079  1.00  0.00           C  
ATOM   2221  CG  LEU A 133      -7.844   2.502 -16.328  1.00  0.00           C  
ATOM   2222  CD1 LEU A 133      -8.772   2.034 -17.436  1.00  0.00           C  
ATOM   2223  CD2 LEU A 133      -8.077   3.964 -15.996  1.00  0.00           C  
ATOM   2224  H   LEU A 133      -5.637   0.968 -15.212  1.00  0.00           H  
ATOM   2225  HA  LEU A 133      -7.014   2.940 -13.740  1.00  0.00           H  
ATOM   2226 1HB  LEU A 133      -8.065   0.616 -15.377  1.00  0.00           H  
ATOM   2227 2HB  LEU A 133      -9.090   1.888 -14.716  1.00  0.00           H  
ATOM   2228  HG  LEU A 133      -6.832   2.371 -16.670  1.00  0.00           H  
ATOM   2229 1HD1 LEU A 133      -8.600   2.631 -18.330  1.00  0.00           H  
ATOM   2230 2HD1 LEU A 133      -8.569   0.984 -17.659  1.00  0.00           H  
ATOM   2231 3HD1 LEU A 133      -9.806   2.145 -17.116  1.00  0.00           H  
ATOM   2232 1HD2 LEU A 133      -7.904   4.572 -16.885  1.00  0.00           H  
ATOM   2233 2HD2 LEU A 133      -9.103   4.102 -15.657  1.00  0.00           H  
ATOM   2234 3HD2 LEU A 133      -7.390   4.271 -15.207  1.00  0.00           H  
ATOM   2235  N   ILE A 134      -7.340  -0.118 -12.659  1.00  0.00           N  
ATOM   2236  CA  ILE A 134      -7.806  -0.936 -11.577  1.00  0.00           C  
ATOM   2237  C   ILE A 134      -7.174  -0.532 -10.268  1.00  0.00           C  
ATOM   2238  O   ILE A 134      -7.863  -0.407  -9.266  1.00  0.00           O  
ATOM   2239  CB  ILE A 134      -7.533  -2.400 -11.818  1.00  0.00           C  
ATOM   2240  CG1 ILE A 134      -8.374  -2.898 -12.951  1.00  0.00           C  
ATOM   2241  CG2 ILE A 134      -7.788  -3.151 -10.606  1.00  0.00           C  
ATOM   2242  CD1 ILE A 134      -7.981  -4.239 -13.409  1.00  0.00           C  
ATOM   2243  H   ILE A 134      -6.922  -0.560 -13.457  1.00  0.00           H  
ATOM   2244  HA  ILE A 134      -8.884  -0.808 -11.486  1.00  0.00           H  
ATOM   2245  HB  ILE A 134      -6.494  -2.532 -12.110  1.00  0.00           H  
ATOM   2246 1HG1 ILE A 134      -9.415  -2.923 -12.639  1.00  0.00           H  
ATOM   2247 2HG1 ILE A 134      -8.297  -2.212 -13.780  1.00  0.00           H  
ATOM   2248 1HG2 ILE A 134      -7.595  -4.156 -10.789  1.00  0.00           H  
ATOM   2249 2HG2 ILE A 134      -7.139  -2.790  -9.810  1.00  0.00           H  
ATOM   2250 3HG2 ILE A 134      -8.828  -3.023 -10.308  1.00  0.00           H  
ATOM   2251 1HD1 ILE A 134      -8.625  -4.546 -14.229  1.00  0.00           H  
ATOM   2252 2HD1 ILE A 134      -6.951  -4.210 -13.744  1.00  0.00           H  
ATOM   2253 3HD1 ILE A 134      -8.080  -4.945 -12.590  1.00  0.00           H  
ATOM   2254  N   GLY A 135      -5.909  -0.144 -10.326  1.00  0.00           N  
ATOM   2255  CA  GLY A 135      -5.167   0.273  -9.147  1.00  0.00           C  
ATOM   2256  C   GLY A 135      -5.503   1.713  -8.742  1.00  0.00           C  
ATOM   2257  O   GLY A 135      -5.089   2.175  -7.679  1.00  0.00           O  
ATOM   2258  H   GLY A 135      -5.388  -0.358 -11.164  1.00  0.00           H  
ATOM   2259 1HA  GLY A 135      -5.393  -0.398  -8.319  1.00  0.00           H  
ATOM   2260 2HA  GLY A 135      -4.098   0.193  -9.344  1.00  0.00           H  
ATOM   2261  N   GLY A 136      -6.285   2.383  -9.583  1.00  0.00           N  
ATOM   2262  CA  GLY A 136      -6.678   3.765  -9.389  1.00  0.00           C  
ATOM   2263  C   GLY A 136      -7.113   4.120  -7.965  1.00  0.00           C  
ATOM   2264  O   GLY A 136      -6.555   5.042  -7.382  1.00  0.00           O  
ATOM   2265  H   GLY A 136      -6.698   1.914 -10.372  1.00  0.00           H  
ATOM   2266 1HA  GLY A 136      -5.846   4.419  -9.655  1.00  0.00           H  
ATOM   2267 2HA  GLY A 136      -7.503   4.007 -10.057  1.00  0.00           H  
ATOM   2268  N   PRO A 137      -8.058   3.387  -7.349  1.00  0.00           N  
ATOM   2269  CA  PRO A 137      -8.538   3.609  -6.012  1.00  0.00           C  
ATOM   2270  C   PRO A 137      -7.438   3.544  -5.004  1.00  0.00           C  
ATOM   2271  O   PRO A 137      -7.645   3.910  -3.863  1.00  0.00           O  
ATOM   2272  CB  PRO A 137      -9.543   2.468  -5.816  1.00  0.00           C  
ATOM   2273  CG  PRO A 137     -10.016   2.157  -7.194  1.00  0.00           C  
ATOM   2274  CD  PRO A 137      -8.796   2.332  -8.057  1.00  0.00           C  
ATOM   2275  HA  PRO A 137      -9.037   4.588  -5.964  1.00  0.00           H  
ATOM   2276 1HB  PRO A 137      -9.051   1.613  -5.330  1.00  0.00           H  
ATOM   2277 2HB  PRO A 137     -10.355   2.794  -5.148  1.00  0.00           H  
ATOM   2278 1HG  PRO A 137     -10.421   1.136  -7.235  1.00  0.00           H  
ATOM   2279 2HG  PRO A 137     -10.835   2.836  -7.477  1.00  0.00           H  
ATOM   2280 1HD  PRO A 137      -8.228   1.390  -8.086  1.00  0.00           H  
ATOM   2281 2HD  PRO A 137      -9.102   2.631  -9.070  1.00  0.00           H  
ATOM   2282  N   ALA A 138      -6.377   2.812  -5.304  1.00  0.00           N  
ATOM   2283  CA  ALA A 138      -5.314   2.755  -4.332  1.00  0.00           C  
ATOM   2284  C   ALA A 138      -4.748   4.146  -4.297  1.00  0.00           C  
ATOM   2285  O   ALA A 138      -4.630   4.762  -3.245  1.00  0.00           O  
ATOM   2286  CB  ALA A 138      -4.242   1.777  -4.744  1.00  0.00           C  
ATOM   2287  H   ALA A 138      -6.183   2.576  -6.263  1.00  0.00           H  
ATOM   2288  HA  ALA A 138      -5.739   2.421  -3.386  1.00  0.00           H  
ATOM   2289 1HB  ALA A 138      -3.375   1.886  -4.093  1.00  0.00           H  
ATOM   2290 2HB  ALA A 138      -4.634   0.797  -4.661  1.00  0.00           H  
ATOM   2291 3HB  ALA A 138      -3.945   1.967  -5.761  1.00  0.00           H  
ATOM   2292  N   LEU A 139      -4.645   4.786  -5.458  1.00  0.00           N  
ATOM   2293  CA  LEU A 139      -4.040   6.092  -5.364  1.00  0.00           C  
ATOM   2294  C   LEU A 139      -5.003   7.011  -4.613  1.00  0.00           C  
ATOM   2295  O   LEU A 139      -4.586   7.815  -3.781  1.00  0.00           O  
ATOM   2296  CB  LEU A 139      -3.732   6.648  -6.760  1.00  0.00           C  
ATOM   2297  CG  LEU A 139      -2.655   5.897  -7.553  1.00  0.00           C  
ATOM   2298  CD1 LEU A 139      -2.614   6.426  -8.979  1.00  0.00           C  
ATOM   2299  CD2 LEU A 139      -1.309   6.067  -6.867  1.00  0.00           C  
ATOM   2300  H   LEU A 139      -4.772   4.291  -6.337  1.00  0.00           H  
ATOM   2301  HA  LEU A 139      -3.103   6.000  -4.818  1.00  0.00           H  
ATOM   2302 1HB  LEU A 139      -4.648   6.635  -7.348  1.00  0.00           H  
ATOM   2303 2HB  LEU A 139      -3.407   7.684  -6.656  1.00  0.00           H  
ATOM   2304  HG  LEU A 139      -2.910   4.838  -7.598  1.00  0.00           H  
ATOM   2305 1HD1 LEU A 139      -1.849   5.893  -9.544  1.00  0.00           H  
ATOM   2306 2HD1 LEU A 139      -3.584   6.275  -9.453  1.00  0.00           H  
ATOM   2307 3HD1 LEU A 139      -2.378   7.491  -8.966  1.00  0.00           H  
ATOM   2308 1HD2 LEU A 139      -0.543   5.532  -7.430  1.00  0.00           H  
ATOM   2309 2HD2 LEU A 139      -1.054   7.126  -6.823  1.00  0.00           H  
ATOM   2310 3HD2 LEU A 139      -1.362   5.665  -5.855  1.00  0.00           H  
ATOM   2311  N   TYR A 140      -6.300   6.800  -4.814  1.00  0.00           N  
ATOM   2312  CA  TYR A 140      -7.323   7.609  -4.187  1.00  0.00           C  
ATOM   2313  C   TYR A 140      -7.467   7.394  -2.688  1.00  0.00           C  
ATOM   2314  O   TYR A 140      -7.554   8.364  -1.935  1.00  0.00           O  
ATOM   2315  CB  TYR A 140      -8.665   7.351  -4.874  1.00  0.00           C  
ATOM   2316  CG  TYR A 140      -9.765   8.291  -4.435  1.00  0.00           C  
ATOM   2317  CD1 TYR A 140      -9.785   9.599  -4.896  1.00  0.00           C  
ATOM   2318  CD2 TYR A 140     -10.755   7.845  -3.572  1.00  0.00           C  
ATOM   2319  CE1 TYR A 140     -10.790  10.458  -4.495  1.00  0.00           C  
ATOM   2320  CE2 TYR A 140     -11.761   8.703  -3.171  1.00  0.00           C  
ATOM   2321  CZ  TYR A 140     -11.781  10.005  -3.630  1.00  0.00           C  
ATOM   2322  OH  TYR A 140     -12.782  10.860  -3.231  1.00  0.00           O  
ATOM   2323  H   TYR A 140      -6.553   6.196  -5.588  1.00  0.00           H  
ATOM   2324  HA  TYR A 140      -7.056   8.659  -4.308  1.00  0.00           H  
ATOM   2325 1HB  TYR A 140      -8.545   7.447  -5.954  1.00  0.00           H  
ATOM   2326 2HB  TYR A 140      -8.988   6.330  -4.671  1.00  0.00           H  
ATOM   2327  HD1 TYR A 140      -9.007   9.950  -5.575  1.00  0.00           H  
ATOM   2328  HD2 TYR A 140     -10.740   6.818  -3.209  1.00  0.00           H  
ATOM   2329  HE1 TYR A 140     -10.806  11.485  -4.857  1.00  0.00           H  
ATOM   2330  HE2 TYR A 140     -12.538   8.353  -2.492  1.00  0.00           H  
ATOM   2331  HH  TYR A 140     -13.561  10.351  -2.993  1.00  0.00           H  
ATOM   2332  N   PHE A 141      -7.509   6.135  -2.231  1.00  0.00           N  
ATOM   2333  CA  PHE A 141      -7.758   5.902  -0.817  1.00  0.00           C  
ATOM   2334  C   PHE A 141      -6.523   5.770   0.074  1.00  0.00           C  
ATOM   2335  O   PHE A 141      -6.646   5.584   1.277  1.00  0.00           O  
ATOM   2336  CB  PHE A 141      -8.605   4.636  -0.666  1.00  0.00           C  
ATOM   2337  CG  PHE A 141     -10.008   4.781  -1.181  1.00  0.00           C  
ATOM   2338  CD1 PHE A 141     -10.414   4.115  -2.327  1.00  0.00           C  
ATOM   2339  CD2 PHE A 141     -10.925   5.584  -0.520  1.00  0.00           C  
ATOM   2340  CE1 PHE A 141     -11.705   4.246  -2.802  1.00  0.00           C  
ATOM   2341  CE2 PHE A 141     -12.217   5.717  -0.991  1.00  0.00           C  
ATOM   2342  CZ  PHE A 141     -12.607   5.047  -2.133  1.00  0.00           C  
ATOM   2343  H   PHE A 141      -7.431   5.367  -2.871  1.00  0.00           H  
ATOM   2344  HA  PHE A 141      -8.312   6.753  -0.417  1.00  0.00           H  
ATOM   2345 1HB  PHE A 141      -8.128   3.815  -1.202  1.00  0.00           H  
ATOM   2346 2HB  PHE A 141      -8.654   4.355   0.385  1.00  0.00           H  
ATOM   2347  HD1 PHE A 141      -9.701   3.479  -2.855  1.00  0.00           H  
ATOM   2348  HD2 PHE A 141     -10.617   6.113   0.382  1.00  0.00           H  
ATOM   2349  HE1 PHE A 141     -12.011   3.717  -3.704  1.00  0.00           H  
ATOM   2350  HE2 PHE A 141     -12.929   6.351  -0.462  1.00  0.00           H  
ATOM   2351  HZ  PHE A 141     -13.624   5.153  -2.507  1.00  0.00           H  
ATOM   2352  N   ARG A 142      -5.339   5.504  -0.466  1.00  0.00           N  
ATOM   2353  CA  ARG A 142      -4.244   5.389   0.479  1.00  0.00           C  
ATOM   2354  C   ARG A 142      -3.723   6.781   0.761  1.00  0.00           C  
ATOM   2355  O   ARG A 142      -3.723   7.658  -0.108  1.00  0.00           O  
ATOM   2356  CB  ARG A 142      -3.126   4.511  -0.066  1.00  0.00           C  
ATOM   2357  CG  ARG A 142      -3.351   3.017   0.096  1.00  0.00           C  
ATOM   2358  CD  ARG A 142      -4.610   2.577  -0.556  1.00  0.00           C  
ATOM   2359  NE  ARG A 142      -4.612   1.147  -0.827  1.00  0.00           N  
ATOM   2360  CZ  ARG A 142      -5.717   0.412  -1.052  1.00  0.00           C  
ATOM   2361  NH1 ARG A 142      -6.901   0.984  -1.036  1.00  0.00           N1+
ATOM   2362  NH2 ARG A 142      -5.612  -0.884  -1.289  1.00  0.00           N  
ATOM   2363  H   ARG A 142      -5.199   5.371  -1.453  1.00  0.00           H  
ATOM   2364  HA  ARG A 142      -4.624   4.930   1.392  1.00  0.00           H  
ATOM   2365 1HB  ARG A 142      -2.992   4.712  -1.127  1.00  0.00           H  
ATOM   2366 2HB  ARG A 142      -2.192   4.761   0.436  1.00  0.00           H  
ATOM   2367 1HG  ARG A 142      -2.521   2.473  -0.359  1.00  0.00           H  
ATOM   2368 2HG  ARG A 142      -3.408   2.769   1.156  1.00  0.00           H  
ATOM   2369 1HD  ARG A 142      -5.455   2.800   0.096  1.00  0.00           H  
ATOM   2370 2HD  ARG A 142      -4.734   3.102  -1.502  1.00  0.00           H  
ATOM   2371  HE  ARG A 142      -3.719   0.673  -0.848  1.00  0.00           H  
ATOM   2372 1HH1 ARG A 142      -6.982   1.974  -0.855  1.00  0.00           H  
ATOM   2373 2HH1 ARG A 142      -7.730   0.432  -1.204  1.00  0.00           H  
ATOM   2374 1HH2 ARG A 142      -4.702  -1.323  -1.301  1.00  0.00           H  
ATOM   2375 2HH2 ARG A 142      -6.441  -1.435  -1.458  1.00  0.00           H  
ATOM   2376  N   ASP A 143      -3.170   6.983   1.943  1.00  0.00           N  
ATOM   2377  CA  ASP A 143      -2.554   8.266   2.209  1.00  0.00           C  
ATOM   2378  C   ASP A 143      -1.710   8.175   3.459  1.00  0.00           C  
ATOM   2379  O   ASP A 143      -1.480   7.103   4.011  1.00  0.00           O  
ATOM   2380  CB  ASP A 143      -3.612   9.359   2.367  1.00  0.00           C  
ATOM   2381  CG  ASP A 143      -3.143  10.716   1.857  1.00  0.00           C  
ATOM   2382  OD1 ASP A 143      -2.018  11.070   2.116  1.00  0.00           O  
ATOM   2383  OD2 ASP A 143      -3.915  11.383   1.210  1.00  0.00           O1-
ATOM   2384  H   ASP A 143      -3.271   6.291   2.671  1.00  0.00           H  
ATOM   2385  HA  ASP A 143      -1.917   8.523   1.363  1.00  0.00           H  
ATOM   2386 1HB  ASP A 143      -4.514   9.076   1.826  1.00  0.00           H  
ATOM   2387 2HB  ASP A 143      -3.878   9.457   3.421  1.00  0.00           H  
ATOM   2388  N   THR A 144      -1.087   9.279   3.788  1.00  0.00           N  
ATOM   2389  CA  THR A 144      -0.230   9.325   4.957  1.00  0.00           C  
ATOM   2390  C   THR A 144      -0.937  10.091   6.035  1.00  0.00           C  
ATOM   2391  O   THR A 144      -1.622  11.075   5.748  1.00  0.00           O  
ATOM   2392  CB  THR A 144       1.130   9.977   4.653  1.00  0.00           C  
ATOM   2393  CG2 THR A 144       1.858   9.208   3.560  1.00  0.00           C  
ATOM   2394  OG1 THR A 144       0.930  11.332   4.225  1.00  0.00           O  
ATOM   2395  H   THR A 144      -1.293  10.101   3.249  1.00  0.00           H  
ATOM   2396  HA  THR A 144      -0.042   8.304   5.289  1.00  0.00           H  
ATOM   2397  HB  THR A 144       1.742   9.982   5.554  1.00  0.00           H  
ATOM   2398  HG1 THR A 144       0.075  11.406   3.795  1.00  0.00           H  
ATOM   2399 1HG2 THR A 144       2.818   9.683   3.358  1.00  0.00           H  
ATOM   2400 2HG2 THR A 144       2.022   8.181   3.887  1.00  0.00           H  
ATOM   2401 3HG2 THR A 144       1.256   9.207   2.653  1.00  0.00           H  
ATOM   2402  N   VAL A 145      -0.720   9.712   7.287  1.00  0.00           N  
ATOM   2403  CA  VAL A 145      -1.343  10.450   8.353  1.00  0.00           C  
ATOM   2404  C   VAL A 145      -0.372  10.838   9.404  1.00  0.00           C  
ATOM   2405  O   VAL A 145       0.472  10.045   9.829  1.00  0.00           O  
ATOM   2406  CB  VAL A 145      -2.465   9.614   8.998  1.00  0.00           C  
ATOM   2407  CG1 VAL A 145      -3.066  10.354  10.182  1.00  0.00           C  
ATOM   2408  CG2 VAL A 145      -3.532   9.295   7.962  1.00  0.00           C  
ATOM   2409  H   VAL A 145      -0.248   8.836   7.472  1.00  0.00           H  
ATOM   2410  HA  VAL A 145      -1.781  11.357   7.936  1.00  0.00           H  
ATOM   2411  HB  VAL A 145      -2.041   8.686   9.380  1.00  0.00           H  
ATOM   2412 1HG1 VAL A 145      -3.858   9.749  10.627  1.00  0.00           H  
ATOM   2413 2HG1 VAL A 145      -2.292  10.540  10.927  1.00  0.00           H  
ATOM   2414 3HG1 VAL A 145      -3.483  11.303   9.846  1.00  0.00           H  
ATOM   2415 1HG2 VAL A 145      -4.322   8.703   8.424  1.00  0.00           H  
ATOM   2416 2HG2 VAL A 145      -3.953  10.223   7.576  1.00  0.00           H  
ATOM   2417 3HG2 VAL A 145      -3.088   8.729   7.143  1.00  0.00           H  
ATOM   2418  N   GLU A 146      -0.403  12.086   9.778  1.00  0.00           N  
ATOM   2419  CA  GLU A 146       0.572  12.463  10.753  1.00  0.00           C  
ATOM   2420  C   GLU A 146      -0.039  12.089  12.078  1.00  0.00           C  
ATOM   2421  O   GLU A 146      -1.207  12.374  12.347  1.00  0.00           O  
ATOM   2422  CB  GLU A 146       0.902  13.955  10.687  1.00  0.00           C  
ATOM   2423  CG  GLU A 146       1.572  14.393   9.393  1.00  0.00           C  
ATOM   2424  CD  GLU A 146       3.022  14.000   9.323  1.00  0.00           C  
ATOM   2425  OE1 GLU A 146       3.758  14.358  10.211  1.00  0.00           O  
ATOM   2426  OE2 GLU A 146       3.394  13.340   8.380  1.00  0.00           O1-
ATOM   2427  H   GLU A 146      -1.112  12.729   9.455  1.00  0.00           H  
ATOM   2428  HA  GLU A 146       1.493  11.914  10.551  1.00  0.00           H  
ATOM   2429 1HB  GLU A 146      -0.014  14.536  10.801  1.00  0.00           H  
ATOM   2430 2HB  GLU A 146       1.562  14.219  11.512  1.00  0.00           H  
ATOM   2431 1HG  GLU A 146       1.046  13.944   8.551  1.00  0.00           H  
ATOM   2432 2HG  GLU A 146       1.490  15.475   9.301  1.00  0.00           H  
ATOM   2433  N   PHE A 147       0.687  11.259  12.807  1.00  0.00           N  
ATOM   2434  CA  PHE A 147       0.331  10.921  14.158  1.00  0.00           C  
ATOM   2435  C   PHE A 147       1.356  11.654  15.004  1.00  0.00           C  
ATOM   2436  O   PHE A 147       2.418  12.015  14.497  1.00  0.00           O  
ATOM   2437  CB  PHE A 147       0.370   9.411  14.406  1.00  0.00           C  
ATOM   2438  CG  PHE A 147      -0.790   8.668  13.809  1.00  0.00           C  
ATOM   2439  CD1 PHE A 147      -0.753   8.239  12.491  1.00  0.00           C  
ATOM   2440  CD2 PHE A 147      -1.922   8.398  14.563  1.00  0.00           C  
ATOM   2441  CE1 PHE A 147      -1.820   7.555  11.941  1.00  0.00           C  
ATOM   2442  CE2 PHE A 147      -2.990   7.714  14.016  1.00  0.00           C  
ATOM   2443  CZ  PHE A 147      -2.939   7.292  12.702  1.00  0.00           C  
ATOM   2444  H   PHE A 147       1.634  11.084  12.520  1.00  0.00           H  
ATOM   2445  HA  PHE A 147      -0.688  11.265  14.345  1.00  0.00           H  
ATOM   2446 1HB  PHE A 147       1.289   8.998  13.990  1.00  0.00           H  
ATOM   2447 2HB  PHE A 147       0.382   9.219  15.478  1.00  0.00           H  
ATOM   2448  HD1 PHE A 147       0.133   8.445  11.888  1.00  0.00           H  
ATOM   2449  HD2 PHE A 147      -1.963   8.732  15.601  1.00  0.00           H  
ATOM   2450  HE1 PHE A 147      -1.778   7.222  10.903  1.00  0.00           H  
ATOM   2451  HE2 PHE A 147      -3.873   7.508  14.620  1.00  0.00           H  
ATOM   2452  HZ  PHE A 147      -3.781   6.755  12.269  1.00  0.00           H  
ATOM   2453  N   ASN A 148       1.064  11.918  16.257  1.00  0.00           N  
ATOM   2454  CA  ASN A 148       1.970  12.739  17.027  1.00  0.00           C  
ATOM   2455  C   ASN A 148       3.416  12.203  17.051  1.00  0.00           C  
ATOM   2456  O   ASN A 148       4.350  12.995  17.168  1.00  0.00           O  
ATOM   2457  CB  ASN A 148       1.439  12.891  18.435  1.00  0.00           C  
ATOM   2458  CG  ASN A 148       0.245  13.789  18.498  1.00  0.00           C  
ATOM   2459  ND2 ASN A 148      -0.498  13.696  19.571  1.00  0.00           N  
ATOM   2460  OD1 ASN A 148      -0.007  14.573  17.576  1.00  0.00           O  
ATOM   2461  H   ASN A 148       0.217  11.574  16.680  1.00  0.00           H  
ATOM   2462  HA  ASN A 148       2.028  13.724  16.560  1.00  0.00           H  
ATOM   2463 1HB  ASN A 148       1.167  11.911  18.827  1.00  0.00           H  
ATOM   2464 2HB  ASN A 148       2.222  13.295  19.076  1.00  0.00           H  
ATOM   2465 1HD2 ASN A 148      -1.310  14.273  19.668  1.00  0.00           H  
ATOM   2466 2HD2 ASN A 148      -0.256  13.048  20.292  1.00  0.00           H  
ATOM   2467  N   ASN A 149       3.612  10.881  17.004  1.00  0.00           N  
ATOM   2468  CA  ASN A 149       4.986  10.362  17.088  1.00  0.00           C  
ATOM   2469  C   ASN A 149       5.522   9.700  15.813  1.00  0.00           C  
ATOM   2470  O   ASN A 149       6.590   9.087  15.842  1.00  0.00           O  
ATOM   2471  CB  ASN A 149       5.082   9.384  18.245  1.00  0.00           C  
ATOM   2472  CG  ASN A 149       4.896  10.049  19.581  1.00  0.00           C  
ATOM   2473  ND2 ASN A 149       3.733   9.886  20.158  1.00  0.00           N  
ATOM   2474  OD1 ASN A 149       5.808  10.711  20.091  1.00  0.00           O  
ATOM   2475  H   ASN A 149       2.830  10.249  16.908  1.00  0.00           H  
ATOM   2476  HA  ASN A 149       5.661  11.200  17.268  1.00  0.00           H  
ATOM   2477 1HB  ASN A 149       4.325   8.608  18.130  1.00  0.00           H  
ATOM   2478 2HB  ASN A 149       6.057   8.896  18.227  1.00  0.00           H  
ATOM   2479 1HD2 ASN A 149       3.553  10.306  21.047  1.00  0.00           H  
ATOM   2480 2HD2 ASN A 149       3.025   9.342  19.708  1.00  0.00           H  
ATOM   2481  N   HIS A 150       4.786   9.786  14.712  1.00  0.00           N  
ATOM   2482  CA  HIS A 150       5.203   9.124  13.467  1.00  0.00           C  
ATOM   2483  C   HIS A 150       4.323   9.501  12.292  1.00  0.00           C  
ATOM   2484  O   HIS A 150       3.226  10.017  12.470  1.00  0.00           O  
ATOM   2485  CB  HIS A 150       5.191   7.602  13.636  1.00  0.00           C  
ATOM   2486  CG  HIS A 150       3.842   7.044  13.967  1.00  0.00           C  
ATOM   2487  CD2 HIS A 150       2.912   6.438  13.192  1.00  0.00           C  
ATOM   2488  ND1 HIS A 150       3.316   7.076  15.242  1.00  0.00           N  
ATOM   2489  CE1 HIS A 150       2.119   6.515  15.236  1.00  0.00           C  
ATOM   2490  NE2 HIS A 150       1.852   6.120  14.005  1.00  0.00           N  
ATOM   2491  H   HIS A 150       3.928  10.319  14.730  1.00  0.00           H  
ATOM   2492  HA  HIS A 150       6.216   9.433  13.212  1.00  0.00           H  
ATOM   2493 1HB  HIS A 150       5.539   7.131  12.716  1.00  0.00           H  
ATOM   2494 2HB  HIS A 150       5.881   7.318  14.429  1.00  0.00           H  
ATOM   2495  HD2 HIS A 150       2.990   6.240  12.123  1.00  0.00           H  
ATOM   2496  HE1 HIS A 150       1.466   6.399  16.100  1.00  0.00           H  
ATOM   2497  HE2 HIS A 150       1.006   5.658  13.703  1.00  0.00           H  
ATOM   2498  N   THR A 151       4.767   9.155  11.089  1.00  0.00           N  
ATOM   2499  CA  THR A 151       3.925   9.296   9.914  1.00  0.00           C  
ATOM   2500  C   THR A 151       3.467   7.914   9.512  1.00  0.00           C  
ATOM   2501  O   THR A 151       4.259   7.076   9.116  1.00  0.00           O  
ATOM   2502  CB  THR A 151       4.664   9.980   8.748  1.00  0.00           C  
ATOM   2503  CG2 THR A 151       3.753  10.096   7.535  1.00  0.00           C  
ATOM   2504  OG1 THR A 151       5.089  11.288   9.149  1.00  0.00           O  
ATOM   2505  H   THR A 151       5.701   8.800  10.975  1.00  0.00           H  
ATOM   2506  HA  THR A 151       3.070   9.921  10.174  1.00  0.00           H  
ATOM   2507  HB  THR A 151       5.542   9.393   8.480  1.00  0.00           H  
ATOM   2508  HG1 THR A 151       4.467  11.942   8.819  1.00  0.00           H  
ATOM   2509 1HG2 THR A 151       4.291  10.580   6.721  1.00  0.00           H  
ATOM   2510 2HG2 THR A 151       3.437   9.101   7.221  1.00  0.00           H  
ATOM   2511 3HG2 THR A 151       2.877  10.689   7.793  1.00  0.00           H  
ATOM   2512  N   LEU A 152       2.176   7.719   9.392  1.00  0.00           N  
ATOM   2513  CA  LEU A 152       1.743   6.367   9.068  1.00  0.00           C  
ATOM   2514  C   LEU A 152       1.190   6.273   7.633  1.00  0.00           C  
ATOM   2515  O   LEU A 152       0.640   7.229   7.088  1.00  0.00           O  
ATOM   2516  CB  LEU A 152       0.676   5.909  10.069  1.00  0.00           C  
ATOM   2517  CG  LEU A 152       0.468   4.392  10.173  1.00  0.00           C  
ATOM   2518  CD1 LEU A 152       1.703   3.750  10.787  1.00  0.00           C  
ATOM   2519  CD2 LEU A 152      -0.771   4.106  11.010  1.00  0.00           C  
ATOM   2520  H   LEU A 152       1.512   8.450   9.604  1.00  0.00           H  
ATOM   2521  HA  LEU A 152       2.604   5.702   9.138  1.00  0.00           H  
ATOM   2522 1HB  LEU A 152       0.949   6.274  11.058  1.00  0.00           H  
ATOM   2523 2HB  LEU A 152      -0.277   6.356   9.790  1.00  0.00           H  
ATOM   2524  HG  LEU A 152       0.336   3.974   9.175  1.00  0.00           H  
ATOM   2525 1HD1 LEU A 152       1.555   2.673  10.861  1.00  0.00           H  
ATOM   2526 2HD1 LEU A 152       2.570   3.954  10.159  1.00  0.00           H  
ATOM   2527 3HD1 LEU A 152       1.870   4.162  11.782  1.00  0.00           H  
ATOM   2528 1HD2 LEU A 152      -0.920   3.028  11.082  1.00  0.00           H  
ATOM   2529 2HD2 LEU A 152      -0.640   4.523  12.009  1.00  0.00           H  
ATOM   2530 3HD2 LEU A 152      -1.642   4.562  10.538  1.00  0.00           H  
ATOM   2531  N   CYS A 153       1.569   5.197   6.925  1.00  0.00           N  
ATOM   2532  CA  CYS A 153       1.174   5.022   5.525  1.00  0.00           C  
ATOM   2533  C   CYS A 153       0.212   3.833   5.459  1.00  0.00           C  
ATOM   2534  O   CYS A 153       0.630   2.688   5.631  1.00  0.00           O  
ATOM   2535  CB  CYS A 153       2.385   4.772   4.627  1.00  0.00           C  
ATOM   2536  SG  CYS A 153       1.965   4.410   2.905  1.00  0.00           S  
ATOM   2537  H   CYS A 153       2.039   4.434   7.389  1.00  0.00           H  
ATOM   2538  HA  CYS A 153       0.685   5.936   5.189  1.00  0.00           H  
ATOM   2539 1HB  CYS A 153       3.035   5.647   4.639  1.00  0.00           H  
ATOM   2540 2HB  CYS A 153       2.961   3.932   5.017  1.00  0.00           H  
ATOM   2541  N   TYR A 154      -1.052   4.087   5.088  1.00  0.00           N  
ATOM   2542  CA  TYR A 154      -2.036   2.996   5.095  1.00  0.00           C  
ATOM   2543  C   TYR A 154      -3.286   3.320   4.332  1.00  0.00           C  
ATOM   2544  O   TYR A 154      -3.493   4.423   3.835  1.00  0.00           O  
ATOM   2545  CB  TYR A 154      -2.407   2.619   6.531  1.00  0.00           C  
ATOM   2546  CG  TYR A 154      -3.152   3.706   7.273  1.00  0.00           C  
ATOM   2547  CD1 TYR A 154      -4.532   3.641   7.396  1.00  0.00           C  
ATOM   2548  CD2 TYR A 154      -2.456   4.767   7.832  1.00  0.00           C  
ATOM   2549  CE1 TYR A 154      -5.213   4.633   8.074  1.00  0.00           C  
ATOM   2550  CE2 TYR A 154      -3.138   5.760   8.510  1.00  0.00           C  
ATOM   2551  CZ  TYR A 154      -4.511   5.695   8.631  1.00  0.00           C  
ATOM   2552  OH  TYR A 154      -5.189   6.682   9.307  1.00  0.00           O  
ATOM   2553  H   TYR A 154      -1.373   5.039   4.996  1.00  0.00           H  
ATOM   2554  HA  TYR A 154      -1.589   2.123   4.616  1.00  0.00           H  
ATOM   2555 1HB  TYR A 154      -3.029   1.724   6.524  1.00  0.00           H  
ATOM   2556 2HB  TYR A 154      -1.501   2.385   7.090  1.00  0.00           H  
ATOM   2557  HD1 TYR A 154      -5.080   2.806   6.957  1.00  0.00           H  
ATOM   2558  HD2 TYR A 154      -1.372   4.819   7.735  1.00  0.00           H  
ATOM   2559  HE1 TYR A 154      -6.298   4.582   8.170  1.00  0.00           H  
ATOM   2560  HE2 TYR A 154      -2.590   6.595   8.948  1.00  0.00           H  
ATOM   2561  HH  TYR A 154      -4.559   7.281   9.716  1.00  0.00           H  
ATOM   2562  N   ASN A 155      -4.101   2.299   4.194  1.00  0.00           N  
ATOM   2563  CA  ASN A 155      -5.373   2.412   3.531  1.00  0.00           C  
ATOM   2564  C   ASN A 155      -6.351   3.235   4.360  1.00  0.00           C  
ATOM   2565  O   ASN A 155      -6.783   2.788   5.420  1.00  0.00           O  
ATOM   2566  CB  ASN A 155      -5.938   1.034   3.237  1.00  0.00           C  
ATOM   2567  CG  ASN A 155      -7.153   1.084   2.352  1.00  0.00           C  
ATOM   2568  ND2 ASN A 155      -7.663  -0.066   1.994  1.00  0.00           N  
ATOM   2569  OD1 ASN A 155      -7.631   2.167   1.995  1.00  0.00           O  
ATOM   2570  H   ASN A 155      -3.844   1.410   4.599  1.00  0.00           H  
ATOM   2571  HA  ASN A 155      -5.227   2.940   2.588  1.00  0.00           H  
ATOM   2572 1HB  ASN A 155      -5.176   0.424   2.751  1.00  0.00           H  
ATOM   2573 2HB  ASN A 155      -6.204   0.541   4.172  1.00  0.00           H  
ATOM   2574 1HD2 ASN A 155      -8.472  -0.094   1.406  1.00  0.00           H  
ATOM   2575 2HD2 ASN A 155      -7.243  -0.918   2.307  1.00  0.00           H  
ATOM   2576  N   ASN A 156      -6.620   4.463   3.944  1.00  0.00           N  
ATOM   2577  CA  ASN A 156      -7.298   5.419   4.813  1.00  0.00           C  
ATOM   2578  C   ASN A 156      -8.707   4.971   5.090  1.00  0.00           C  
ATOM   2579  O   ASN A 156      -9.362   4.381   4.241  1.00  0.00           O  
ATOM   2580  CB  ASN A 156      -7.292   6.809   4.204  1.00  0.00           C  
ATOM   2581  CG  ASN A 156      -7.602   7.882   5.211  1.00  0.00           C  
ATOM   2582  ND2 ASN A 156      -6.578   8.431   5.813  1.00  0.00           N  
ATOM   2583  OD1 ASN A 156      -8.770   8.213   5.443  1.00  0.00           O  
ATOM   2584  H   ASN A 156      -6.439   4.737   2.994  1.00  0.00           H  
ATOM   2585  HA  ASN A 156      -6.767   5.458   5.765  1.00  0.00           H  
ATOM   2586 1HB  ASN A 156      -6.314   7.010   3.765  1.00  0.00           H  
ATOM   2587 2HB  ASN A 156      -8.027   6.858   3.400  1.00  0.00           H  
ATOM   2588 1HD2 ASN A 156      -6.724   9.151   6.493  1.00  0.00           H  
ATOM   2589 2HD2 ASN A 156      -5.650   8.131   5.594  1.00  0.00           H  
ATOM   2590  N   PHE A 157      -9.145   5.237   6.305  1.00  0.00           N  
ATOM   2591  CA  PHE A 157     -10.515   5.065   6.748  1.00  0.00           C  
ATOM   2592  C   PHE A 157     -10.949   6.117   7.754  1.00  0.00           C  
ATOM   2593  O   PHE A 157     -11.667   5.807   8.699  1.00  0.00           O  
ATOM   2594  CB  PHE A 157     -10.692   3.675   7.362  1.00  0.00           C  
ATOM   2595  CG  PHE A 157      -9.752   3.391   8.499  1.00  0.00           C  
ATOM   2596  CD1 PHE A 157     -10.053   3.807   9.788  1.00  0.00           C  
ATOM   2597  CD2 PHE A 157      -8.565   2.708   8.283  1.00  0.00           C  
ATOM   2598  CE1 PHE A 157      -9.189   3.546  10.835  1.00  0.00           C  
ATOM   2599  CE2 PHE A 157      -7.701   2.444   9.328  1.00  0.00           C  
ATOM   2600  CZ  PHE A 157      -8.014   2.865  10.605  1.00  0.00           C  
ATOM   2601  H   PHE A 157      -8.472   5.570   6.979  1.00  0.00           H  
ATOM   2602  HA  PHE A 157     -11.173   5.156   5.883  1.00  0.00           H  
ATOM   2603 1HB  PHE A 157     -11.712   3.567   7.729  1.00  0.00           H  
ATOM   2604 2HB  PHE A 157     -10.539   2.917   6.596  1.00  0.00           H  
ATOM   2605  HD1 PHE A 157     -10.985   4.345   9.970  1.00  0.00           H  
ATOM   2606  HD2 PHE A 157      -8.318   2.377   7.274  1.00  0.00           H  
ATOM   2607  HE1 PHE A 157      -9.439   3.879  11.842  1.00  0.00           H  
ATOM   2608  HE2 PHE A 157      -6.771   1.906   9.144  1.00  0.00           H  
ATOM   2609  HZ  PHE A 157      -7.332   2.660  11.429  1.00  0.00           H  
ATOM   2610  N   GLN A 158     -10.504   7.351   7.559  1.00  0.00           N  
ATOM   2611  CA  GLN A 158     -10.814   8.456   8.471  1.00  0.00           C  
ATOM   2612  C   GLN A 158     -12.055   9.291   8.106  1.00  0.00           C  
ATOM   2613  O   GLN A 158     -12.461  10.152   8.886  1.00  0.00           O  
ATOM   2614  CB  GLN A 158      -9.600   9.384   8.565  1.00  0.00           C  
ATOM   2615  CG  GLN A 158      -8.377   8.746   9.202  1.00  0.00           C  
ATOM   2616  CD  GLN A 158      -7.189   9.688   9.246  1.00  0.00           C  
ATOM   2617  NE2 GLN A 158      -6.752  10.033  10.452  1.00  0.00           N  
ATOM   2618  OE1 GLN A 158      -6.669  10.101   8.206  1.00  0.00           O  
ATOM   2619  H   GLN A 158      -9.942   7.551   6.749  1.00  0.00           H  
ATOM   2620  HA  GLN A 158     -11.023   8.041   9.457  1.00  0.00           H  
ATOM   2621 1HB  GLN A 158      -9.321   9.721   7.567  1.00  0.00           H  
ATOM   2622 2HB  GLN A 158      -9.861  10.267   9.148  1.00  0.00           H  
ATOM   2623 1HG  GLN A 158      -8.622   8.458  10.225  1.00  0.00           H  
ATOM   2624 2HG  GLN A 158      -8.095   7.867   8.624  1.00  0.00           H  
ATOM   2625 1HE2 GLN A 158      -5.971  10.652  10.543  1.00  0.00           H  
ATOM   2626 2HE2 GLN A 158      -7.203   9.673  11.269  1.00  0.00           H  
ATOM   2627  N   LYS A 159     -12.641   9.075   6.926  1.00  0.00           N  
ATOM   2628  CA  LYS A 159     -13.781   9.907   6.493  1.00  0.00           C  
ATOM   2629  C   LYS A 159     -14.488   9.377   5.288  1.00  0.00           C  
ATOM   2630  O   LYS A 159     -13.996   8.486   4.662  1.00  0.00           O  
ATOM   2631  CB  LYS A 159     -13.322  11.337   6.205  1.00  0.00           C  
ATOM   2632  CG  LYS A 159     -12.296  11.455   5.087  1.00  0.00           C  
ATOM   2633  CD  LYS A 159     -11.848  12.896   4.898  1.00  0.00           C  
ATOM   2634  CE  LYS A 159     -10.837  13.019   3.767  1.00  0.00           C  
ATOM   2635  NZ  LYS A 159     -10.399  14.426   3.563  1.00  0.00           N1+
ATOM   2636  H   LYS A 159     -12.316   8.325   6.333  1.00  0.00           H  
ATOM   2637  HA  LYS A 159     -14.518   9.929   7.298  1.00  0.00           H  
ATOM   2638 1HB  LYS A 159     -14.184  11.948   5.935  1.00  0.00           H  
ATOM   2639 2HB  LYS A 159     -12.886  11.768   7.107  1.00  0.00           H  
ATOM   2640 1HG  LYS A 159     -11.426  10.841   5.324  1.00  0.00           H  
ATOM   2641 2HG  LYS A 159     -12.731  11.093   4.155  1.00  0.00           H  
ATOM   2642 1HD  LYS A 159     -12.713  13.521   4.671  1.00  0.00           H  
ATOM   2643 2HD  LYS A 159     -11.392  13.259   5.820  1.00  0.00           H  
ATOM   2644 1HE  LYS A 159      -9.964  12.408   3.992  1.00  0.00           H  
ATOM   2645 2HE  LYS A 159     -11.281  12.652   2.841  1.00  0.00           H  
ATOM   2646 1HZ  LYS A 159      -9.732  14.465   2.805  1.00  0.00           H  
ATOM   2647 2HZ  LYS A 159     -11.199  14.999   3.335  1.00  0.00           H  
ATOM   2648 3HZ  LYS A 159      -9.968  14.771   4.408  1.00  0.00           H  
ATOM   2649  N   HIS A 160     -15.661   9.903   4.964  1.00  0.00           N  
ATOM   2650  CA  HIS A 160     -16.235   9.627   3.648  1.00  0.00           C  
ATOM   2651  C   HIS A 160     -15.422  10.502   2.694  1.00  0.00           C  
ATOM   2652  O   HIS A 160     -15.136  11.648   3.040  1.00  0.00           O  
ATOM   2653  CB  HIS A 160     -17.729   9.957   3.576  1.00  0.00           C  
ATOM   2654  CG  HIS A 160     -18.424   9.344   2.400  1.00  0.00           C  
ATOM   2655  CD2 HIS A 160     -19.148   8.205   2.287  1.00  0.00           C  
ATOM   2656  ND1 HIS A 160     -18.418   9.921   1.148  1.00  0.00           N  
ATOM   2657  CE1 HIS A 160     -19.107   9.164   0.314  1.00  0.00           C  
ATOM   2658  NE2 HIS A 160     -19.561   8.117   0.980  1.00  0.00           N  
ATOM   2659  H   HIS A 160     -16.124  10.536   5.599  1.00  0.00           H  
ATOM   2660  HA  HIS A 160     -16.130   8.566   3.421  1.00  0.00           H  
ATOM   2661 1HB  HIS A 160     -18.222   9.610   4.484  1.00  0.00           H  
ATOM   2662 2HB  HIS A 160     -17.861  11.038   3.525  1.00  0.00           H  
ATOM   2663  HD1 HIS A 160     -17.906  10.737   0.876  1.00  0.00           H  
ATOM   2664  HD2 HIS A 160     -19.424   7.430   3.001  1.00  0.00           H  
ATOM   2665  HE1 HIS A 160     -19.219   9.448  -0.732  1.00  0.00           H  
ATOM   2666  N   ASP A 161     -15.027  10.035   1.498  1.00  0.00           N  
ATOM   2667  CA  ASP A 161     -15.241   8.707   0.899  1.00  0.00           C  
ATOM   2668  C   ASP A 161     -14.646   7.428   1.515  1.00  0.00           C  
ATOM   2669  O   ASP A 161     -15.290   6.392   1.390  1.00  0.00           O  
ATOM   2670  CB  ASP A 161     -14.750   8.778  -0.549  1.00  0.00           C  
ATOM   2671  CG  ASP A 161     -15.625   9.660  -1.429  1.00  0.00           C  
ATOM   2672  OD1 ASP A 161     -16.710   9.991  -1.012  1.00  0.00           O  
ATOM   2673  OD2 ASP A 161     -15.201   9.994  -2.510  1.00  0.00           O1-
ATOM   2674  H   ASP A 161     -14.458  10.661   0.948  1.00  0.00           H  
ATOM   2675  HA  ASP A 161     -16.308   8.486   0.922  1.00  0.00           H  
ATOM   2676 1HB  ASP A 161     -13.731   9.166  -0.570  1.00  0.00           H  
ATOM   2677 2HB  ASP A 161     -14.726   7.774  -0.974  1.00  0.00           H  
ATOM   2678  N   PRO A 162     -13.427   7.392   2.095  1.00  0.00           N  
ATOM   2679  CA  PRO A 162     -12.806   6.184   2.655  1.00  0.00           C  
ATOM   2680  C   PRO A 162     -13.769   5.339   3.578  1.00  0.00           C  
ATOM   2681  O   PRO A 162     -13.567   4.139   3.742  1.00  0.00           O  
ATOM   2682  CB  PRO A 162     -11.638   6.776   3.451  1.00  0.00           C  
ATOM   2683  CG  PRO A 162     -11.231   7.974   2.664  1.00  0.00           C  
ATOM   2684  CD  PRO A 162     -12.530   8.570   2.188  1.00  0.00           C  
ATOM   2685  HA  PRO A 162     -12.447   5.547   1.834  1.00  0.00           H  
ATOM   2686 1HB  PRO A 162     -11.966   7.026   4.470  1.00  0.00           H  
ATOM   2687 2HB  PRO A 162     -10.833   6.033   3.544  1.00  0.00           H  
ATOM   2688 1HG  PRO A 162     -10.654   8.666   3.297  1.00  0.00           H  
ATOM   2689 2HG  PRO A 162     -10.572   7.679   1.835  1.00  0.00           H  
ATOM   2690 1HD  PRO A 162     -12.892   9.299   2.928  1.00  0.00           H  
ATOM   2691 2HD  PRO A 162     -12.377   9.051   1.212  1.00  0.00           H  
ATOM   2692  N   ASP A 163     -14.731   6.000   4.272  1.00  0.00           N  
ATOM   2693  CA  ASP A 163     -15.726   5.349   5.145  1.00  0.00           C  
ATOM   2694  C   ASP A 163     -16.618   4.416   4.329  1.00  0.00           C  
ATOM   2695  O   ASP A 163     -16.908   4.708   3.167  1.00  0.00           O  
ATOM   2696  CB  ASP A 163     -16.589   6.390   5.864  1.00  0.00           C  
ATOM   2697  CG  ASP A 163     -15.882   7.027   7.053  1.00  0.00           C  
ATOM   2698  OD1 ASP A 163     -14.837   6.547   7.424  1.00  0.00           O  
ATOM   2699  OD2 ASP A 163     -16.393   7.987   7.577  1.00  0.00           O1-
ATOM   2700  H   ASP A 163     -14.793   6.998   4.149  1.00  0.00           H  
ATOM   2701  HA  ASP A 163     -15.197   4.763   5.897  1.00  0.00           H  
ATOM   2702 1HB  ASP A 163     -16.870   7.176   5.163  1.00  0.00           H  
ATOM   2703 2HB  ASP A 163     -17.508   5.921   6.215  1.00  0.00           H  
ATOM   2704  N   LEU A 164     -17.067   3.292   4.901  1.00  0.00           N  
ATOM   2705  CA  LEU A 164     -16.738   2.816   6.246  1.00  0.00           C  
ATOM   2706  C   LEU A 164     -15.492   1.978   6.238  1.00  0.00           C  
ATOM   2707  O   LEU A 164     -15.152   1.364   5.231  1.00  0.00           O  
ATOM   2708  CB  LEU A 164     -17.897   1.995   6.826  1.00  0.00           C  
ATOM   2709  CG  LEU A 164     -19.232   2.738   6.967  1.00  0.00           C  
ATOM   2710  CD1 LEU A 164     -20.323   1.749   7.357  1.00  0.00           C  
ATOM   2711  CD2 LEU A 164     -19.094   3.839   8.008  1.00  0.00           C  
ATOM   2712  H   LEU A 164     -17.713   2.731   4.367  1.00  0.00           H  
ATOM   2713  HA  LEU A 164     -16.567   3.681   6.885  1.00  0.00           H  
ATOM   2714 1HB  LEU A 164     -18.065   1.131   6.186  1.00  0.00           H  
ATOM   2715 2HB  LEU A 164     -17.609   1.640   7.815  1.00  0.00           H  
ATOM   2716  HG  LEU A 164     -19.508   3.176   6.009  1.00  0.00           H  
ATOM   2717 1HD1 LEU A 164     -21.272   2.277   7.458  1.00  0.00           H  
ATOM   2718 2HD1 LEU A 164     -20.414   0.984   6.587  1.00  0.00           H  
ATOM   2719 3HD1 LEU A 164     -20.067   1.281   8.307  1.00  0.00           H  
ATOM   2720 1HD2 LEU A 164     -20.043   4.366   8.108  1.00  0.00           H  
ATOM   2721 2HD2 LEU A 164     -18.820   3.400   8.967  1.00  0.00           H  
ATOM   2722 3HD2 LEU A 164     -18.320   4.540   7.695  1.00  0.00           H  
ATOM   2723  N   THR A 165     -14.839   1.915   7.390  1.00  0.00           N  
ATOM   2724  CA  THR A 165     -13.604   1.163   7.530  1.00  0.00           C  
ATOM   2725  C   THR A 165     -13.768  -0.231   6.975  1.00  0.00           C  
ATOM   2726  O   THR A 165     -12.987  -0.683   6.140  1.00  0.00           O  
ATOM   2727  CB  THR A 165     -13.157   1.085   9.002  1.00  0.00           C  
ATOM   2728  CG2 THR A 165     -11.831   0.350   9.118  1.00  0.00           C  
ATOM   2729  OG1 THR A 165     -13.013   2.410   9.530  1.00  0.00           O  
ATOM   2730  H   THR A 165     -15.199   2.413   8.193  1.00  0.00           H  
ATOM   2731  HA  THR A 165     -12.823   1.672   6.965  1.00  0.00           H  
ATOM   2732  HB  THR A 165     -13.912   0.557   9.584  1.00  0.00           H  
ATOM   2733  HG1 THR A 165     -12.099   2.553   9.789  1.00  0.00           H  
ATOM   2734 1HG2 THR A 165     -11.531   0.305  10.165  1.00  0.00           H  
ATOM   2735 2HG2 THR A 165     -11.941  -0.662   8.728  1.00  0.00           H  
ATOM   2736 3HG2 THR A 165     -11.070   0.879   8.546  1.00  0.00           H  
ATOM   2737  N   LEU A 166     -14.807  -0.902   7.441  1.00  0.00           N  
ATOM   2738  CA  LEU A 166     -15.071  -2.258   7.057  1.00  0.00           C  
ATOM   2739  C   LEU A 166     -15.591  -2.345   5.633  1.00  0.00           C  
ATOM   2740  O   LEU A 166     -15.022  -3.064   4.821  1.00  0.00           O  
ATOM   2741  CB  LEU A 166     -16.086  -2.883   8.023  1.00  0.00           C  
ATOM   2742  CG  LEU A 166     -16.476  -4.338   7.728  1.00  0.00           C  
ATOM   2743  CD1 LEU A 166     -15.241  -5.223   7.819  1.00  0.00           C  
ATOM   2744  CD2 LEU A 166     -17.545  -4.786   8.714  1.00  0.00           C  
ATOM   2745  H   LEU A 166     -15.428  -0.450   8.097  1.00  0.00           H  
ATOM   2746  HA  LEU A 166     -14.139  -2.821   7.109  1.00  0.00           H  
ATOM   2747 1HB  LEU A 166     -15.673  -2.849   9.030  1.00  0.00           H  
ATOM   2748 2HB  LEU A 166     -16.997  -2.286   8.005  1.00  0.00           H  
ATOM   2749  HG  LEU A 166     -16.866  -4.411   6.713  1.00  0.00           H  
ATOM   2750 1HD1 LEU A 166     -15.518  -6.257   7.610  1.00  0.00           H  
ATOM   2751 2HD1 LEU A 166     -14.501  -4.892   7.090  1.00  0.00           H  
ATOM   2752 3HD1 LEU A 166     -14.819  -5.157   8.821  1.00  0.00           H  
ATOM   2753 1HD2 LEU A 166     -17.822  -5.820   8.505  1.00  0.00           H  
ATOM   2754 2HD2 LEU A 166     -17.156  -4.714   9.730  1.00  0.00           H  
ATOM   2755 3HD2 LEU A 166     -18.422  -4.147   8.615  1.00  0.00           H  
ATOM   2756  N   ILE A 167     -16.612  -1.537   5.323  1.00  0.00           N  
ATOM   2757  CA  ILE A 167     -17.332  -1.654   4.055  1.00  0.00           C  
ATOM   2758  C   ILE A 167     -16.628  -1.082   2.842  1.00  0.00           C  
ATOM   2759  O   ILE A 167     -16.529  -1.764   1.826  1.00  0.00           O  
ATOM   2760  CB  ILE A 167     -18.709  -0.976   4.173  1.00  0.00           C  
ATOM   2761  CG1 ILE A 167     -19.526  -1.618   5.298  1.00  0.00           C  
ATOM   2762  CG2 ILE A 167     -19.458  -1.060   2.852  1.00  0.00           C  
ATOM   2763  CD1 ILE A 167     -19.714  -3.110   5.140  1.00  0.00           C  
ATOM   2764  H   ILE A 167     -16.925  -0.867   6.007  1.00  0.00           H  
ATOM   2765  HA  ILE A 167     -17.475  -2.711   3.835  1.00  0.00           H  
ATOM   2766  HB  ILE A 167     -18.576   0.072   4.440  1.00  0.00           H  
ATOM   2767 1HG1 ILE A 167     -19.035  -1.436   6.254  1.00  0.00           H  
ATOM   2768 2HG1 ILE A 167     -20.511  -1.154   5.343  1.00  0.00           H  
ATOM   2769 1HG2 ILE A 167     -20.430  -0.577   2.954  1.00  0.00           H  
ATOM   2770 2HG2 ILE A 167     -18.883  -0.557   2.076  1.00  0.00           H  
ATOM   2771 3HG2 ILE A 167     -19.600  -2.106   2.580  1.00  0.00           H  
ATOM   2772 1HD1 ILE A 167     -20.302  -3.493   5.975  1.00  0.00           H  
ATOM   2773 2HD1 ILE A 167     -20.235  -3.315   4.204  1.00  0.00           H  
ATOM   2774 3HD1 ILE A 167     -18.741  -3.601   5.129  1.00  0.00           H  
ATOM   2775  N   ARG A 168     -15.987   0.073   2.956  1.00  0.00           N  
ATOM   2776  CA  ARG A 168     -15.313   0.511   1.758  1.00  0.00           C  
ATOM   2777  C   ARG A 168     -14.254  -0.418   1.369  1.00  0.00           C  
ATOM   2778  O   ARG A 168     -14.108  -0.727   0.200  1.00  0.00           O  
ATOM   2779  CB  ARG A 168     -14.701   1.892   1.943  1.00  0.00           C  
ATOM   2780  CG  ARG A 168     -13.949   2.426   0.734  1.00  0.00           C  
ATOM   2781  CD  ARG A 168     -14.873   2.787  -0.372  1.00  0.00           C  
ATOM   2782  NE  ARG A 168     -15.605   4.010  -0.090  1.00  0.00           N  
ATOM   2783  CZ  ARG A 168     -16.673   4.440  -0.790  1.00  0.00           C  
ATOM   2784  NH1 ARG A 168     -17.120   3.737  -1.808  1.00  0.00           N1+
ATOM   2785  NH2 ARG A 168     -17.272   5.570  -0.454  1.00  0.00           N  
ATOM   2786  H   ARG A 168     -16.014   0.635   3.790  1.00  0.00           H  
ATOM   2787  HA  ARG A 168     -16.044   0.570   0.950  1.00  0.00           H  
ATOM   2788 1HB  ARG A 168     -15.486   2.607   2.186  1.00  0.00           H  
ATOM   2789 2HB  ARG A 168     -14.005   1.872   2.782  1.00  0.00           H  
ATOM   2790 1HG  ARG A 168     -13.391   3.318   1.018  1.00  0.00           H  
ATOM   2791 2HG  ARG A 168     -13.257   1.665   0.371  1.00  0.00           H  
ATOM   2792 1HD  ARG A 168     -14.303   2.933  -1.288  1.00  0.00           H  
ATOM   2793 2HD  ARG A 168     -15.595   1.983  -0.519  1.00  0.00           H  
ATOM   2794  HE  ARG A 168     -15.292   4.578   0.685  1.00  0.00           H  
ATOM   2795 1HH1 ARG A 168     -16.663   2.874  -2.064  1.00  0.00           H  
ATOM   2796 2HH1 ARG A 168     -17.920   4.060  -2.331  1.00  0.00           H  
ATOM   2797 1HH2 ARG A 168     -16.929   6.111   0.327  1.00  0.00           H  
ATOM   2798 2HH2 ARG A 168     -18.071   5.892  -0.979  1.00  0.00           H  
ATOM   2799  N   HIS A 169     -13.557  -0.932   2.361  1.00  0.00           N  
ATOM   2800  CA  HIS A 169     -12.431  -1.766   2.092  1.00  0.00           C  
ATOM   2801  C   HIS A 169     -12.931  -3.145   1.720  1.00  0.00           C  
ATOM   2802  O   HIS A 169     -12.321  -3.847   0.920  1.00  0.00           O  
ATOM   2803  CB  HIS A 169     -11.495  -1.838   3.302  1.00  0.00           C  
ATOM   2804  CG  HIS A 169     -10.883  -0.521   3.668  1.00  0.00           C  
ATOM   2805  CD2 HIS A 169     -11.073   0.721   3.165  1.00  0.00           C  
ATOM   2806  ND1 HIS A 169      -9.946  -0.391   4.673  1.00  0.00           N  
ATOM   2807  CE1 HIS A 169      -9.586   0.878   4.771  1.00  0.00           C  
ATOM   2808  NE2 HIS A 169     -10.255   1.572   3.868  1.00  0.00           N  
ATOM   2809  H   HIS A 169     -13.793  -0.685   3.311  1.00  0.00           H  
ATOM   2810  HA  HIS A 169     -11.866  -1.356   1.255  1.00  0.00           H  
ATOM   2811 1HB  HIS A 169     -12.047  -2.210   4.167  1.00  0.00           H  
ATOM   2812 2HB  HIS A 169     -10.690  -2.544   3.099  1.00  0.00           H  
ATOM   2813  HD2 HIS A 169     -11.749   0.996   2.356  1.00  0.00           H  
ATOM   2814  HE1 HIS A 169      -8.860   1.281   5.476  1.00  0.00           H  
ATOM   2815  HE2 HIS A 169     -10.182   2.567   3.715  1.00  0.00           H  
ATOM   2816  N   HIS A 170     -14.150  -3.458   2.161  1.00  0.00           N  
ATOM   2817  CA  HIS A 170     -14.727  -4.707   1.746  1.00  0.00           C  
ATOM   2818  C   HIS A 170     -14.879  -4.705   0.260  1.00  0.00           C  
ATOM   2819  O   HIS A 170     -14.473  -5.647  -0.402  1.00  0.00           O  
ATOM   2820  CB  HIS A 170     -16.086  -4.943   2.414  1.00  0.00           C  
ATOM   2821  CG  HIS A 170     -16.757  -6.209   1.980  1.00  0.00           C  
ATOM   2822  CD2 HIS A 170     -17.765  -6.430   1.103  1.00  0.00           C  
ATOM   2823  ND1 HIS A 170     -16.395  -7.448   2.468  1.00  0.00           N  
ATOM   2824  CE1 HIS A 170     -17.155  -8.375   1.911  1.00  0.00           C  
ATOM   2825  NE2 HIS A 170     -17.992  -7.783   1.079  1.00  0.00           N  
ATOM   2826  H   HIS A 170     -14.489  -3.046   3.017  1.00  0.00           H  
ATOM   2827  HA  HIS A 170     -14.070  -5.526   2.036  1.00  0.00           H  
ATOM   2828 1HB  HIS A 170     -15.958  -4.978   3.497  1.00  0.00           H  
ATOM   2829 2HB  HIS A 170     -16.751  -4.110   2.190  1.00  0.00           H  
ATOM   2830  HD1 HIS A 170     -15.729  -7.626   3.192  1.00  0.00           H  
ATOM   2831  HD2 HIS A 170     -18.361  -5.764   0.479  1.00  0.00           H  
ATOM   2832  HE1 HIS A 170     -17.025  -9.426   2.167  1.00  0.00           H  
ATOM   2833  N   VAL A 171     -15.456  -3.624  -0.251  1.00  0.00           N  
ATOM   2834  CA  VAL A 171     -15.746  -3.484  -1.664  1.00  0.00           C  
ATOM   2835  C   VAL A 171     -14.508  -3.512  -2.516  1.00  0.00           C  
ATOM   2836  O   VAL A 171     -14.373  -4.348  -3.412  1.00  0.00           O  
ATOM   2837  CB  VAL A 171     -16.490  -2.162  -1.900  1.00  0.00           C  
ATOM   2838  CG1 VAL A 171     -16.598  -1.895  -3.393  1.00  0.00           C  
ATOM   2839  CG2 VAL A 171     -17.854  -2.242  -1.245  1.00  0.00           C  
ATOM   2840  H   VAL A 171     -15.638  -2.843   0.370  1.00  0.00           H  
ATOM   2841  HA  VAL A 171     -16.382  -4.314  -1.971  1.00  0.00           H  
ATOM   2842  HB  VAL A 171     -15.922  -1.337  -1.467  1.00  0.00           H  
ATOM   2843 1HG1 VAL A 171     -17.126  -0.958  -3.558  1.00  0.00           H  
ATOM   2844 2HG1 VAL A 171     -15.599  -1.829  -3.826  1.00  0.00           H  
ATOM   2845 3HG1 VAL A 171     -17.147  -2.709  -3.868  1.00  0.00           H  
ATOM   2846 1HG2 VAL A 171     -18.392  -1.308  -1.406  1.00  0.00           H  
ATOM   2847 2HG2 VAL A 171     -18.420  -3.065  -1.681  1.00  0.00           H  
ATOM   2848 3HG2 VAL A 171     -17.732  -2.412  -0.173  1.00  0.00           H  
ATOM   2849  N   LEU A 172     -13.511  -2.820  -2.029  1.00  0.00           N  
ATOM   2850  CA  LEU A 172     -12.267  -2.703  -2.717  1.00  0.00           C  
ATOM   2851  C   LEU A 172     -11.588  -4.002  -2.837  1.00  0.00           C  
ATOM   2852  O   LEU A 172     -11.014  -4.343  -3.874  1.00  0.00           O  
ATOM   2853  CB  LEU A 172     -11.346  -1.714  -1.992  1.00  0.00           C  
ATOM   2854  CG  LEU A 172     -11.779  -0.243  -2.039  1.00  0.00           C  
ATOM   2855  CD1 LEU A 172     -10.884   0.580  -1.122  1.00  0.00           C  
ATOM   2856  CD2 LEU A 172     -11.705   0.261  -3.473  1.00  0.00           C  
ATOM   2857  H   LEU A 172     -13.704  -2.136  -1.335  1.00  0.00           H  
ATOM   2858  HA  LEU A 172     -12.461  -2.326  -3.721  1.00  0.00           H  
ATOM   2859 1HB  LEU A 172     -11.280  -2.006  -0.944  1.00  0.00           H  
ATOM   2860 2HB  LEU A 172     -10.350  -1.781  -2.429  1.00  0.00           H  
ATOM   2861  HG  LEU A 172     -12.802  -0.153  -1.674  1.00  0.00           H  
ATOM   2862 1HD1 LEU A 172     -11.192   1.625  -1.157  1.00  0.00           H  
ATOM   2863 2HD1 LEU A 172     -10.971   0.210  -0.101  1.00  0.00           H  
ATOM   2864 3HD1 LEU A 172      -9.850   0.496  -1.453  1.00  0.00           H  
ATOM   2865 1HD2 LEU A 172     -12.014   1.307  -3.507  1.00  0.00           H  
ATOM   2866 2HD2 LEU A 172     -10.682   0.172  -3.837  1.00  0.00           H  
ATOM   2867 3HD2 LEU A 172     -12.368  -0.333  -4.102  1.00  0.00           H  
ATOM   2868  N   THR A 173     -11.716  -4.746  -1.782  1.00  0.00           N  
ATOM   2869  CA  THR A 173     -11.168  -6.033  -1.753  1.00  0.00           C  
ATOM   2870  C   THR A 173     -12.010  -7.001  -2.517  1.00  0.00           C  
ATOM   2871  O   THR A 173     -11.466  -7.894  -3.141  1.00  0.00           O  
ATOM   2872  CB  THR A 173     -10.995  -6.514  -0.300  1.00  0.00           C  
ATOM   2873  CG2 THR A 173     -10.359  -7.896  -0.268  1.00  0.00           C  
ATOM   2874  OG1 THR A 173     -10.163  -5.593   0.416  1.00  0.00           O  
ATOM   2875  H   THR A 173     -12.241  -4.412  -0.992  1.00  0.00           H  
ATOM   2876  HA  THR A 173     -10.186  -6.002  -2.226  1.00  0.00           H  
ATOM   2877  HB  THR A 173     -11.969  -6.558   0.186  1.00  0.00           H  
ATOM   2878  HG1 THR A 173     -10.703  -4.876   0.758  1.00  0.00           H  
ATOM   2879 1HG2 THR A 173     -10.245  -8.220   0.766  1.00  0.00           H  
ATOM   2880 2HG2 THR A 173     -10.995  -8.602  -0.803  1.00  0.00           H  
ATOM   2881 3HG2 THR A 173      -9.380  -7.857  -0.745  1.00  0.00           H  
ATOM   2882  N   TRP A 174     -13.329  -6.816  -2.571  1.00  0.00           N  
ATOM   2883  CA  TRP A 174     -14.098  -7.805  -3.304  1.00  0.00           C  
ATOM   2884  C   TRP A 174     -13.604  -7.776  -4.720  1.00  0.00           C  
ATOM   2885  O   TRP A 174     -13.489  -8.797  -5.384  1.00  0.00           O  
ATOM   2886  CB  TRP A 174     -15.599  -7.510  -3.257  1.00  0.00           C  
ATOM   2887  CG  TRP A 174     -16.433  -8.531  -3.969  1.00  0.00           C  
ATOM   2888  CD1 TRP A 174     -17.134  -8.349  -5.123  1.00  0.00           C  
ATOM   2889  CD2 TRP A 174     -16.658  -9.906  -3.575  1.00  0.00           C  
ATOM   2890  CE2 TRP A 174     -17.497 -10.473  -4.538  1.00  0.00           C  
ATOM   2891  CE3 TRP A 174     -16.220 -10.690  -2.499  1.00  0.00           C  
ATOM   2892  NE1 TRP A 174     -17.778  -9.510  -5.473  1.00  0.00           N  
ATOM   2893  CZ2 TRP A 174     -17.914 -11.793  -4.462  1.00  0.00           C  
ATOM   2894  CZ3 TRP A 174     -16.639 -12.013  -2.423  1.00  0.00           C  
ATOM   2895  CH2 TRP A 174     -17.462 -12.550  -3.380  1.00  0.00           C  
ATOM   2896  H   TRP A 174     -13.806  -6.219  -1.922  1.00  0.00           H  
ATOM   2897  HA  TRP A 174     -13.936  -8.780  -2.846  1.00  0.00           H  
ATOM   2898 1HB  TRP A 174     -15.927  -7.463  -2.217  1.00  0.00           H  
ATOM   2899 2HB  TRP A 174     -15.793  -6.536  -3.704  1.00  0.00           H  
ATOM   2900  HD1 TRP A 174     -17.177  -7.418  -5.686  1.00  0.00           H  
ATOM   2901  HE1 TRP A 174     -18.364  -9.636  -6.286  1.00  0.00           H  
ATOM   2902  HE3 TRP A 174     -15.564 -10.269  -1.739  1.00  0.00           H  
ATOM   2903  HZ2 TRP A 174     -18.569 -12.238  -5.211  1.00  0.00           H  
ATOM   2904  HZ3 TRP A 174     -16.294 -12.616  -1.583  1.00  0.00           H  
ATOM   2905  HH2 TRP A 174     -17.770 -13.592  -3.290  1.00  0.00           H  
ATOM   2906  N   VAL A 175     -13.413  -6.561  -5.210  1.00  0.00           N  
ATOM   2907  CA  VAL A 175     -12.933  -6.340  -6.542  1.00  0.00           C  
ATOM   2908  C   VAL A 175     -11.579  -6.963  -6.712  1.00  0.00           C  
ATOM   2909  O   VAL A 175     -11.318  -7.695  -7.670  1.00  0.00           O  
ATOM   2910  CB  VAL A 175     -12.852  -4.832  -6.846  1.00  0.00           C  
ATOM   2911  CG1 VAL A 175     -12.147  -4.593  -8.173  1.00  0.00           C  
ATOM   2912  CG2 VAL A 175     -14.248  -4.230  -6.861  1.00  0.00           C  
ATOM   2913  H   VAL A 175     -13.534  -5.770  -4.590  1.00  0.00           H  
ATOM   2914  HA  VAL A 175     -13.631  -6.799  -7.242  1.00  0.00           H  
ATOM   2915  HB  VAL A 175     -12.254  -4.348  -6.073  1.00  0.00           H  
ATOM   2916 1HG1 VAL A 175     -12.098  -3.522  -8.371  1.00  0.00           H  
ATOM   2917 2HG1 VAL A 175     -11.137  -5.000  -8.126  1.00  0.00           H  
ATOM   2918 3HG1 VAL A 175     -12.701  -5.084  -8.972  1.00  0.00           H  
ATOM   2919 1HG2 VAL A 175     -14.183  -3.164  -7.074  1.00  0.00           H  
ATOM   2920 2HG2 VAL A 175     -14.847  -4.719  -7.629  1.00  0.00           H  
ATOM   2921 3HG2 VAL A 175     -14.718  -4.376  -5.887  1.00  0.00           H  
ATOM   2922  N   LYS A 176     -10.723  -6.773  -5.723  1.00  0.00           N  
ATOM   2923  CA  LYS A 176      -9.425  -7.364  -5.873  1.00  0.00           C  
ATOM   2924  C   LYS A 176      -9.595  -8.843  -6.033  1.00  0.00           C  
ATOM   2925  O   LYS A 176      -9.118  -9.452  -6.961  1.00  0.00           O  
ATOM   2926  CB  LYS A 176      -8.526  -7.047  -4.676  1.00  0.00           C  
ATOM   2927  CG  LYS A 176      -7.116  -7.612  -4.781  1.00  0.00           C  
ATOM   2928  CD  LYS A 176      -6.280  -7.238  -3.566  1.00  0.00           C  
ATOM   2929  CE  LYS A 176      -4.881  -7.831  -3.653  1.00  0.00           C  
ATOM   2930  NZ  LYS A 176      -4.058  -7.491  -2.459  1.00  0.00           N1+
ATOM   2931  H   LYS A 176     -10.896  -6.087  -4.992  1.00  0.00           H  
ATOM   2932  HA  LYS A 176      -8.955  -6.949  -6.766  1.00  0.00           H  
ATOM   2933 1HB  LYS A 176      -8.447  -5.967  -4.557  1.00  0.00           H  
ATOM   2934 2HB  LYS A 176      -8.979  -7.445  -3.767  1.00  0.00           H  
ATOM   2935 1HG  LYS A 176      -7.163  -8.698  -4.859  1.00  0.00           H  
ATOM   2936 2HG  LYS A 176      -6.634  -7.221  -5.676  1.00  0.00           H  
ATOM   2937 1HD  LYS A 176      -6.202  -6.152  -3.497  1.00  0.00           H  
ATOM   2938 2HD  LYS A 176      -6.765  -7.608  -2.663  1.00  0.00           H  
ATOM   2939 1HE  LYS A 176      -4.949  -8.914  -3.735  1.00  0.00           H  
ATOM   2940 2HE  LYS A 176      -4.380  -7.452  -4.543  1.00  0.00           H  
ATOM   2941 1HZ  LYS A 176      -3.140  -7.902  -2.555  1.00  0.00           H  
ATOM   2942 2HZ  LYS A 176      -3.972  -6.488  -2.384  1.00  0.00           H  
ATOM   2943 3HZ  LYS A 176      -4.503  -7.854  -1.628  1.00  0.00           H  
ATOM   2944  N   PHE A 177     -10.448  -9.398  -5.226  1.00  0.00           N  
ATOM   2945  CA  PHE A 177     -10.632 -10.799  -5.212  1.00  0.00           C  
ATOM   2946  C   PHE A 177     -11.136 -11.316  -6.515  1.00  0.00           C  
ATOM   2947  O   PHE A 177     -10.577 -12.261  -7.044  1.00  0.00           O  
ATOM   2948  CB  PHE A 177     -11.606 -11.184  -4.097  1.00  0.00           C  
ATOM   2949  CG  PHE A 177     -12.090 -12.604  -4.180  1.00  0.00           C  
ATOM   2950  CD1 PHE A 177     -11.327 -13.577  -4.807  1.00  0.00           C  
ATOM   2951  CD2 PHE A 177     -13.310 -12.970  -3.631  1.00  0.00           C  
ATOM   2952  CE1 PHE A 177     -11.771 -14.883  -4.883  1.00  0.00           C  
ATOM   2953  CE2 PHE A 177     -13.757 -14.274  -3.706  1.00  0.00           C  
ATOM   2954  CZ  PHE A 177     -12.986 -15.233  -4.333  1.00  0.00           C  
ATOM   2955  H   PHE A 177     -10.897  -8.837  -4.532  1.00  0.00           H  
ATOM   2956  HA  PHE A 177      -9.668 -11.274  -5.024  1.00  0.00           H  
ATOM   2957 1HB  PHE A 177     -11.124 -11.046  -3.130  1.00  0.00           H  
ATOM   2958 2HB  PHE A 177     -12.473 -10.527  -4.128  1.00  0.00           H  
ATOM   2959  HD1 PHE A 177     -10.365 -13.302  -5.241  1.00  0.00           H  
ATOM   2960  HD2 PHE A 177     -13.919 -12.212  -3.136  1.00  0.00           H  
ATOM   2961  HE1 PHE A 177     -11.161 -15.638  -5.379  1.00  0.00           H  
ATOM   2962  HE2 PHE A 177     -14.717 -14.549  -3.270  1.00  0.00           H  
ATOM   2963  HZ  PHE A 177     -13.338 -16.261  -4.394  1.00  0.00           H  
ATOM   2964  N   ILE A 178     -12.210 -10.713  -7.018  1.00  0.00           N  
ATOM   2965  CA  ILE A 178     -12.847 -11.275  -8.181  1.00  0.00           C  
ATOM   2966  C   ILE A 178     -12.139 -10.877  -9.457  1.00  0.00           C  
ATOM   2967  O   ILE A 178     -11.927 -11.686 -10.350  1.00  0.00           O  
ATOM   2968  CB  ILE A 178     -14.322 -10.840  -8.254  1.00  0.00           C  
ATOM   2969  CG1 ILE A 178     -15.082 -11.318  -7.014  1.00  0.00           C  
ATOM   2970  CG2 ILE A 178     -14.972 -11.375  -9.520  1.00  0.00           C  
ATOM   2971  CD1 ILE A 178     -15.031 -12.814  -6.806  1.00  0.00           C  
ATOM   2972  H   ILE A 178     -12.662  -9.968  -6.503  1.00  0.00           H  
ATOM   2973  HA  ILE A 178     -12.809 -12.362  -8.105  1.00  0.00           H  
ATOM   2974  HB  ILE A 178     -14.380  -9.752  -8.260  1.00  0.00           H  
ATOM   2975 1HG1 ILE A 178     -14.671 -10.835  -6.128  1.00  0.00           H  
ATOM   2976 2HG1 ILE A 178     -16.128 -11.021  -7.091  1.00  0.00           H  
ATOM   2977 1HG2 ILE A 178     -16.015 -11.058  -9.556  1.00  0.00           H  
ATOM   2978 2HG2 ILE A 178     -14.446 -10.988 -10.392  1.00  0.00           H  
ATOM   2979 3HG2 ILE A 178     -14.924 -12.464  -9.522  1.00  0.00           H  
ATOM   2980 1HD1 ILE A 178     -15.592 -13.076  -5.908  1.00  0.00           H  
ATOM   2981 2HD1 ILE A 178     -15.470 -13.317  -7.668  1.00  0.00           H  
ATOM   2982 3HD1 ILE A 178     -13.995 -13.130  -6.690  1.00  0.00           H  
ATOM   2983  N   ILE A 179     -11.777  -9.612  -9.566  1.00  0.00           N  
ATOM   2984  CA  ILE A 179     -11.127  -9.174 -10.784  1.00  0.00           C  
ATOM   2985  C   ILE A 179      -9.701  -9.638 -10.757  1.00  0.00           C  
ATOM   2986  O   ILE A 179      -9.149 -10.065 -11.767  1.00  0.00           O  
ATOM   2987  CB  ILE A 179     -11.179  -7.643 -10.942  1.00  0.00           C  
ATOM   2988  CG1 ILE A 179     -12.631  -7.163 -11.011  1.00  0.00           C  
ATOM   2989  CG2 ILE A 179     -10.413  -7.211 -12.183  1.00  0.00           C  
ATOM   2990  CD1 ILE A 179     -13.433  -7.798 -12.124  1.00  0.00           C  
ATOM   2991  H   ILE A 179     -11.825  -9.005  -8.776  1.00  0.00           H  
ATOM   2992  HA  ILE A 179     -11.647  -9.620 -11.631  1.00  0.00           H  
ATOM   2993  HB  ILE A 179     -10.732  -7.172 -10.068  1.00  0.00           H  
ATOM   2994 1HG1 ILE A 179     -13.130  -7.378 -10.066  1.00  0.00           H  
ATOM   2995 2HG1 ILE A 179     -12.651  -6.082 -11.151  1.00  0.00           H  
ATOM   2996 1HG2 ILE A 179     -10.461  -6.127 -12.280  1.00  0.00           H  
ATOM   2997 2HG2 ILE A 179      -9.373  -7.521 -12.095  1.00  0.00           H  
ATOM   2998 3HG2 ILE A 179     -10.857  -7.674 -13.064  1.00  0.00           H  
ATOM   2999 1HD1 ILE A 179     -14.451  -7.408 -12.109  1.00  0.00           H  
ATOM   3000 2HD1 ILE A 179     -12.970  -7.566 -13.084  1.00  0.00           H  
ATOM   3001 3HD1 ILE A 179     -13.457  -8.878 -11.985  1.00  0.00           H  
ATOM   3002  N   GLY A 180      -9.080  -9.485  -9.612  1.00  0.00           N  
ATOM   3003  CA  GLY A 180      -7.690  -9.877  -9.460  1.00  0.00           C  
ATOM   3004  C   GLY A 180      -7.442 -11.362  -9.394  1.00  0.00           C  
ATOM   3005  O   GLY A 180      -6.419 -11.826  -9.895  1.00  0.00           O  
ATOM   3006  H   GLY A 180      -9.607  -9.169  -8.795  1.00  0.00           H  
ATOM   3007 1HA  GLY A 180      -7.109  -9.483 -10.293  1.00  0.00           H  
ATOM   3008 2HA  GLY A 180      -7.286  -9.435  -8.550  1.00  0.00           H  
ATOM   3009  N   TYR A 181      -8.344 -12.121  -8.774  1.00  0.00           N  
ATOM   3010  CA  TYR A 181      -8.061 -13.531  -8.659  1.00  0.00           C  
ATOM   3011  C   TYR A 181      -9.110 -14.492  -9.143  1.00  0.00           C  
ATOM   3012  O   TYR A 181      -8.846 -15.244 -10.054  1.00  0.00           O  
ATOM   3013  CB  TYR A 181      -7.747 -13.846  -7.202  1.00  0.00           C  
ATOM   3014  CG  TYR A 181      -6.645 -14.862  -7.011  1.00  0.00           C  
ATOM   3015  CD1 TYR A 181      -5.480 -14.766  -7.766  1.00  0.00           C  
ATOM   3016  CD2 TYR A 181      -6.793 -15.884  -6.095  1.00  0.00           C  
ATOM   3017  CE1 TYR A 181      -4.470 -15.687  -7.601  1.00  0.00           C  
ATOM   3018  CE2 TYR A 181      -5.779 -16.810  -5.926  1.00  0.00           C  
ATOM   3019  CZ  TYR A 181      -4.621 -16.712  -6.677  1.00  0.00           C  
ATOM   3020  OH  TYR A 181      -3.613 -17.633  -6.511  1.00  0.00           O  
ATOM   3021  H   TYR A 181      -9.216 -11.756  -8.434  1.00  0.00           H  
ATOM   3022  HA  TYR A 181      -7.192 -13.762  -9.277  1.00  0.00           H  
ATOM   3023 1HB  TYR A 181      -7.455 -12.933  -6.689  1.00  0.00           H  
ATOM   3024 2HB  TYR A 181      -8.641 -14.224  -6.710  1.00  0.00           H  
ATOM   3025  HD1 TYR A 181      -5.365 -13.958  -8.489  1.00  0.00           H  
ATOM   3026  HD2 TYR A 181      -7.706 -15.959  -5.505  1.00  0.00           H  
ATOM   3027  HE1 TYR A 181      -3.560 -15.607  -8.193  1.00  0.00           H  
ATOM   3028  HE2 TYR A 181      -5.895 -17.619  -5.201  1.00  0.00           H  
ATOM   3029  HH  TYR A 181      -2.907 -17.243  -5.997  1.00  0.00           H  
ATOM   3030  N   LEU A 182     -10.371 -14.301  -8.824  1.00  0.00           N  
ATOM   3031  CA  LEU A 182     -11.242 -15.384  -9.246  1.00  0.00           C  
ATOM   3032  C   LEU A 182     -11.378 -15.472 -10.746  1.00  0.00           C  
ATOM   3033  O   LEU A 182     -11.193 -16.535 -11.325  1.00  0.00           O  
ATOM   3034  CB  LEU A 182     -12.645 -15.279  -8.668  1.00  0.00           C  
ATOM   3035  CG  LEU A 182     -13.561 -16.424  -9.099  1.00  0.00           C  
ATOM   3036  CD1 LEU A 182     -12.964 -17.738  -8.596  1.00  0.00           C  
ATOM   3037  CD2 LEU A 182     -14.951 -16.217  -8.557  1.00  0.00           C  
ATOM   3038  H   LEU A 182     -10.663 -13.566  -8.210  1.00  0.00           H  
ATOM   3039  HA  LEU A 182     -10.817 -16.325  -8.901  1.00  0.00           H  
ATOM   3040 1HB  LEU A 182     -12.578 -15.272  -7.581  1.00  0.00           H  
ATOM   3041 2HB  LEU A 182     -13.082 -14.345  -8.982  1.00  0.00           H  
ATOM   3042  HG  LEU A 182     -13.607 -16.466 -10.182  1.00  0.00           H  
ATOM   3043 1HD1 LEU A 182     -13.600 -18.567  -8.892  1.00  0.00           H  
ATOM   3044 2HD1 LEU A 182     -11.969 -17.873  -9.024  1.00  0.00           H  
ATOM   3045 3HD1 LEU A 182     -12.891 -17.711  -7.510  1.00  0.00           H  
ATOM   3046 1HD2 LEU A 182     -15.593 -17.040  -8.874  1.00  0.00           H  
ATOM   3047 2HD2 LEU A 182     -14.916 -16.181  -7.469  1.00  0.00           H  
ATOM   3048 3HD2 LEU A 182     -15.347 -15.288  -8.935  1.00  0.00           H  
ATOM   3049  N   PHE A 183     -11.719 -14.362 -11.381  1.00  0.00           N  
ATOM   3050  CA  PHE A 183     -11.906 -14.391 -12.816  1.00  0.00           C  
ATOM   3051  C   PHE A 183     -10.668 -14.891 -13.542  1.00  0.00           C  
ATOM   3052  O   PHE A 183     -10.818 -15.832 -14.311  1.00  0.00           O  
ATOM   3053  CB  PHE A 183     -12.275 -12.997 -13.375  1.00  0.00           C  
ATOM   3054  CG  PHE A 183     -12.301 -12.958 -14.877  1.00  0.00           C  
ATOM   3055  CD1 PHE A 183     -13.373 -13.484 -15.581  1.00  0.00           C  
ATOM   3056  CD2 PHE A 183     -11.249 -12.396 -15.591  1.00  0.00           C  
ATOM   3057  CE1 PHE A 183     -13.393 -13.448 -16.963  1.00  0.00           C  
ATOM   3058  CE2 PHE A 183     -11.269 -12.358 -16.969  1.00  0.00           C  
ATOM   3059  CZ  PHE A 183     -12.343 -12.887 -17.657  1.00  0.00           C  
ATOM   3060  H   PHE A 183     -11.845 -13.507 -10.873  1.00  0.00           H  
ATOM   3061  HA  PHE A 183     -12.726 -15.073 -13.044  1.00  0.00           H  
ATOM   3062 1HB  PHE A 183     -13.255 -12.703 -13.002  1.00  0.00           H  
ATOM   3063 2HB  PHE A 183     -11.596 -12.262 -13.046  1.00  0.00           H  
ATOM   3064  HD1 PHE A 183     -14.203 -13.930 -15.034  1.00  0.00           H  
ATOM   3065  HD2 PHE A 183     -10.401 -11.979 -15.050  1.00  0.00           H  
ATOM   3066  HE1 PHE A 183     -14.242 -13.866 -17.506  1.00  0.00           H  
ATOM   3067  HE2 PHE A 183     -10.439 -11.914 -17.516  1.00  0.00           H  
ATOM   3068  HZ  PHE A 183     -12.362 -12.860 -18.746  1.00  0.00           H  
ATOM   3069  N   PRO A 184      -9.448 -14.328 -13.367  1.00  0.00           N  
ATOM   3070  CA  PRO A 184      -8.258 -14.788 -14.041  1.00  0.00           C  
ATOM   3071  C   PRO A 184      -7.825 -16.147 -13.562  1.00  0.00           C  
ATOM   3072  O   PRO A 184      -7.316 -16.943 -14.334  1.00  0.00           O  
ATOM   3073  CB  PRO A 184      -7.247 -13.750 -13.698  1.00  0.00           C  
ATOM   3074  CG  PRO A 184      -7.736 -13.132 -12.428  1.00  0.00           C  
ATOM   3075  CD  PRO A 184      -9.196 -13.137 -12.519  1.00  0.00           C  
ATOM   3076  HA  PRO A 184      -8.442 -14.811 -15.125  1.00  0.00           H  
ATOM   3077 1HB  PRO A 184      -6.285 -14.231 -13.592  1.00  0.00           H  
ATOM   3078 2HB  PRO A 184      -7.170 -13.020 -14.517  1.00  0.00           H  
ATOM   3079 1HG  PRO A 184      -7.376 -13.710 -11.577  1.00  0.00           H  
ATOM   3080 2HG  PRO A 184      -7.342 -12.130 -12.322  1.00  0.00           H  
ATOM   3081 1HD  PRO A 184      -9.592 -13.230 -11.542  1.00  0.00           H  
ATOM   3082 2HD  PRO A 184      -9.507 -12.218 -12.993  1.00  0.00           H  
ATOM   3083  N   LEU A 185      -8.204 -16.513 -12.356  1.00  0.00           N  
ATOM   3084  CA  LEU A 185      -7.854 -17.829 -11.881  1.00  0.00           C  
ATOM   3085  C   LEU A 185      -8.573 -18.797 -12.740  1.00  0.00           C  
ATOM   3086  O   LEU A 185      -7.968 -19.729 -13.250  1.00  0.00           O  
ATOM   3087  CB  LEU A 185      -8.241 -18.032 -10.401  1.00  0.00           C  
ATOM   3088  CG  LEU A 185      -7.879 -19.369  -9.797  1.00  0.00           C  
ATOM   3089  CD1 LEU A 185      -8.934 -20.378 -10.161  1.00  0.00           C  
ATOM   3090  CD2 LEU A 185      -6.507 -19.793 -10.303  1.00  0.00           C  
ATOM   3091  H   LEU A 185      -8.665 -15.870 -11.743  1.00  0.00           H  
ATOM   3092  HA  LEU A 185      -6.774 -17.951 -11.965  1.00  0.00           H  
ATOM   3093 1HB  LEU A 185      -7.758 -17.271  -9.810  1.00  0.00           H  
ATOM   3094 2HB  LEU A 185      -9.315 -17.911 -10.302  1.00  0.00           H  
ATOM   3095  HG  LEU A 185      -7.855 -19.285  -8.715  1.00  0.00           H  
ATOM   3096 1HD1 LEU A 185      -8.680 -21.343  -9.730  1.00  0.00           H  
ATOM   3097 2HD1 LEU A 185      -9.901 -20.050  -9.774  1.00  0.00           H  
ATOM   3098 3HD1 LEU A 185      -8.989 -20.468 -11.233  1.00  0.00           H  
ATOM   3099 1HD2 LEU A 185      -6.242 -20.755  -9.869  1.00  0.00           H  
ATOM   3100 2HD2 LEU A 185      -6.531 -19.878 -11.393  1.00  0.00           H  
ATOM   3101 3HD2 LEU A 185      -5.766 -19.047 -10.014  1.00  0.00           H  
ATOM   3102  N   LEU A 186      -9.862 -18.546 -12.912  1.00  0.00           N  
ATOM   3103  CA  LEU A 186     -10.712 -19.385 -13.699  1.00  0.00           C  
ATOM   3104  C   LEU A 186     -10.369 -19.278 -15.149  1.00  0.00           C  
ATOM   3105  O   LEU A 186     -10.236 -20.276 -15.831  1.00  0.00           O  
ATOM   3106  CB  LEU A 186     -12.173 -19.009 -13.487  1.00  0.00           C  
ATOM   3107  CG  LEU A 186     -12.736 -19.303 -12.115  1.00  0.00           C  
ATOM   3108  CD1 LEU A 186     -14.147 -18.743 -12.036  1.00  0.00           C  
ATOM   3109  CD2 LEU A 186     -12.717 -20.800 -11.879  1.00  0.00           C  
ATOM   3110  H   LEU A 186     -10.273 -17.770 -12.424  1.00  0.00           H  
ATOM   3111  HA  LEU A 186     -10.568 -20.417 -13.382  1.00  0.00           H  
ATOM   3112 1HB  LEU A 186     -12.286 -17.942 -13.670  1.00  0.00           H  
ATOM   3113 2HB  LEU A 186     -12.780 -19.546 -14.217  1.00  0.00           H  
ATOM   3114  HG  LEU A 186     -12.137 -18.812 -11.358  1.00  0.00           H  
ATOM   3115 1HD1 LEU A 186     -14.566 -18.946 -11.054  1.00  0.00           H  
ATOM   3116 2HD1 LEU A 186     -14.118 -17.665 -12.200  1.00  0.00           H  
ATOM   3117 3HD1 LEU A 186     -14.768 -19.212 -12.797  1.00  0.00           H  
ATOM   3118 1HD2 LEU A 186     -13.121 -21.018 -10.890  1.00  0.00           H  
ATOM   3119 2HD2 LEU A 186     -13.323 -21.295 -12.636  1.00  0.00           H  
ATOM   3120 3HD2 LEU A 186     -11.688 -21.164 -11.940  1.00  0.00           H  
ATOM   3121  N   THR A 187      -9.934 -18.095 -15.577  1.00  0.00           N  
ATOM   3122  CA  THR A 187      -9.640 -17.966 -16.981  1.00  0.00           C  
ATOM   3123  C   THR A 187      -8.492 -18.876 -17.261  1.00  0.00           C  
ATOM   3124  O   THR A 187      -8.533 -19.634 -18.215  1.00  0.00           O  
ATOM   3125  CB  THR A 187      -9.298 -16.535 -17.381  1.00  0.00           C  
ATOM   3126  CG2 THR A 187      -9.031 -16.478 -18.869  1.00  0.00           C  
ATOM   3127  OG1 THR A 187     -10.391 -15.668 -17.049  1.00  0.00           O  
ATOM   3128  H   THR A 187     -10.023 -17.277 -15.009  1.00  0.00           H  
ATOM   3129  HA  THR A 187     -10.521 -18.264 -17.548  1.00  0.00           H  
ATOM   3130  HB  THR A 187      -8.420 -16.212 -16.839  1.00  0.00           H  
ATOM   3131  HG1 THR A 187     -10.469 -15.604 -16.092  1.00  0.00           H  
ATOM   3132 1HG2 THR A 187      -8.788 -15.463 -19.154  1.00  0.00           H  
ATOM   3133 2HG2 THR A 187      -8.197 -17.132 -19.114  1.00  0.00           H  
ATOM   3134 3HG2 THR A 187      -9.919 -16.802 -19.411  1.00  0.00           H  
ATOM   3135  N   MET A 188      -7.504 -18.838 -16.376  1.00  0.00           N  
ATOM   3136  CA  MET A 188      -6.323 -19.644 -16.480  1.00  0.00           C  
ATOM   3137  C   MET A 188      -6.644 -21.085 -16.248  1.00  0.00           C  
ATOM   3138  O   MET A 188      -6.172 -21.939 -16.972  1.00  0.00           O  
ATOM   3139  CB  MET A 188      -5.279 -19.178 -15.509  1.00  0.00           C  
ATOM   3140  CG  MET A 188      -4.664 -17.886 -15.868  1.00  0.00           C  
ATOM   3141  SD  MET A 188      -3.311 -17.493 -14.851  1.00  0.00           S  
ATOM   3142  CE  MET A 188      -4.132 -17.038 -13.332  1.00  0.00           C  
ATOM   3143  H   MET A 188      -7.557 -18.170 -15.634  1.00  0.00           H  
ATOM   3144  HA  MET A 188      -5.926 -19.547 -17.489  1.00  0.00           H  
ATOM   3145 1HB  MET A 188      -5.719 -19.080 -14.517  1.00  0.00           H  
ATOM   3146 2HB  MET A 188      -4.486 -19.925 -15.442  1.00  0.00           H  
ATOM   3147 1HG  MET A 188      -4.324 -17.920 -16.904  1.00  0.00           H  
ATOM   3148 2HG  MET A 188      -5.399 -17.094 -15.782  1.00  0.00           H  
ATOM   3149 1HE  MET A 188      -3.387 -16.762 -12.583  1.00  0.00           H  
ATOM   3150 2HE  MET A 188      -4.793 -16.196 -13.514  1.00  0.00           H  
ATOM   3151 3HE  MET A 188      -4.715 -17.885 -12.968  1.00  0.00           H  
ATOM   3152  N   SER A 189      -7.566 -21.371 -15.349  1.00  0.00           N  
ATOM   3153  CA  SER A 189      -7.860 -22.749 -15.053  1.00  0.00           C  
ATOM   3154  C   SER A 189      -8.395 -23.373 -16.280  1.00  0.00           C  
ATOM   3155  O   SER A 189      -8.051 -24.495 -16.609  1.00  0.00           O  
ATOM   3156  CB  SER A 189      -8.858 -22.850 -13.929  1.00  0.00           C  
ATOM   3157  OG  SER A 189      -8.322 -22.355 -12.750  1.00  0.00           O  
ATOM   3158  H   SER A 189      -7.901 -20.658 -14.733  1.00  0.00           H  
ATOM   3159  HA  SER A 189      -6.936 -23.239 -14.741  1.00  0.00           H  
ATOM   3160 1HB  SER A 189      -9.747 -22.295 -14.191  1.00  0.00           H  
ATOM   3161 2HB  SER A 189      -9.149 -23.889 -13.795  1.00  0.00           H  
ATOM   3162  HG  SER A 189      -8.137 -21.426 -12.912  1.00  0.00           H  
ATOM   3163  N   ILE A 190      -9.231 -22.601 -16.955  1.00  0.00           N  
ATOM   3164  CA  ILE A 190      -9.862 -22.976 -18.174  1.00  0.00           C  
ATOM   3165  C   ILE A 190      -8.812 -23.118 -19.226  1.00  0.00           C  
ATOM   3166  O   ILE A 190      -8.708 -24.157 -19.869  1.00  0.00           O  
ATOM   3167  CB  ILE A 190     -10.913 -21.952 -18.616  1.00  0.00           C  
ATOM   3168  CG1 ILE A 190     -12.103 -21.983 -17.645  1.00  0.00           C  
ATOM   3169  CG2 ILE A 190     -11.352 -22.240 -20.039  1.00  0.00           C  
ATOM   3170  CD1 ILE A 190     -13.046 -20.819 -17.806  1.00  0.00           C  
ATOM   3171  H   ILE A 190      -9.479 -21.721 -16.553  1.00  0.00           H  
ATOM   3172  HA  ILE A 190     -10.367 -23.929 -18.023  1.00  0.00           H  
ATOM   3173  HB  ILE A 190     -10.498 -20.965 -18.571  1.00  0.00           H  
ATOM   3174 1HG1 ILE A 190     -12.659 -22.907 -17.797  1.00  0.00           H  
ATOM   3175 2HG1 ILE A 190     -11.733 -21.986 -16.628  1.00  0.00           H  
ATOM   3176 1HG2 ILE A 190     -12.099 -21.510 -20.344  1.00  0.00           H  
ATOM   3177 2HG2 ILE A 190     -10.491 -22.182 -20.706  1.00  0.00           H  
ATOM   3178 3HG2 ILE A 190     -11.783 -23.242 -20.090  1.00  0.00           H  
ATOM   3179 1HD1 ILE A 190     -13.860 -20.907 -17.088  1.00  0.00           H  
ATOM   3180 2HD1 ILE A 190     -12.505 -19.886 -17.629  1.00  0.00           H  
ATOM   3181 3HD1 ILE A 190     -13.451 -20.816 -18.815  1.00  0.00           H  
ATOM   3182  N   CYS A 191      -7.850 -22.189 -19.207  1.00  0.00           N  
ATOM   3183  CA  CYS A 191      -6.844 -22.235 -20.223  1.00  0.00           C  
ATOM   3184  C   CYS A 191      -6.099 -23.514 -20.109  1.00  0.00           C  
ATOM   3185  O   CYS A 191      -5.894 -24.165 -21.109  1.00  0.00           O  
ATOM   3186  CB  CYS A 191      -5.872 -21.094 -20.123  1.00  0.00           C  
ATOM   3187  SG  CYS A 191      -6.585 -19.510 -20.529  1.00  0.00           S  
ATOM   3188  H   CYS A 191      -8.031 -21.310 -18.765  1.00  0.00           H  
ATOM   3189  HA  CYS A 191      -7.331 -22.169 -21.195  1.00  0.00           H  
ATOM   3190 1HB  CYS A 191      -5.480 -21.038 -19.124  1.00  0.00           H  
ATOM   3191 2HB  CYS A 191      -5.036 -21.279 -20.794  1.00  0.00           H  
ATOM   3192  HG  CYS A 191      -7.100 -19.276 -19.325  1.00  0.00           H  
ATOM   3193  N   TYR A 192      -5.864 -23.972 -18.891  1.00  0.00           N  
ATOM   3194  CA  TYR A 192      -5.135 -25.196 -18.716  1.00  0.00           C  
ATOM   3195  C   TYR A 192      -6.049 -26.361 -18.712  1.00  0.00           C  
ATOM   3196  O   TYR A 192      -5.651 -27.455 -19.037  1.00  0.00           O  
ATOM   3197  CB  TYR A 192      -4.317 -25.194 -17.437  1.00  0.00           C  
ATOM   3198  CG  TYR A 192      -3.164 -24.307 -17.538  1.00  0.00           C  
ATOM   3199  CD1 TYR A 192      -3.222 -23.028 -17.081  1.00  0.00           C  
ATOM   3200  CD2 TYR A 192      -2.036 -24.784 -18.095  1.00  0.00           C  
ATOM   3201  CE1 TYR A 192      -2.163 -22.235 -17.184  1.00  0.00           C  
ATOM   3202  CE2 TYR A 192      -0.941 -23.985 -18.206  1.00  0.00           C  
ATOM   3203  CZ  TYR A 192      -0.995 -22.710 -17.752  1.00  0.00           C  
ATOM   3204  OH  TYR A 192       0.097 -21.919 -17.865  1.00  0.00           O  
ATOM   3205  H   TYR A 192      -5.974 -23.349 -18.117  1.00  0.00           H  
ATOM   3206  HA  TYR A 192      -4.447 -25.312 -19.553  1.00  0.00           H  
ATOM   3207 1HB  TYR A 192      -4.947 -24.877 -16.602  1.00  0.00           H  
ATOM   3208 2HB  TYR A 192      -3.974 -26.203 -17.220  1.00  0.00           H  
ATOM   3209  HD1 TYR A 192      -4.106 -22.659 -16.645  1.00  0.00           H  
ATOM   3210  HD2 TYR A 192      -2.006 -25.812 -18.459  1.00  0.00           H  
ATOM   3211  HE1 TYR A 192      -2.229 -21.237 -16.818  1.00  0.00           H  
ATOM   3212  HE2 TYR A 192      -0.029 -24.365 -18.656  1.00  0.00           H  
ATOM   3213  HH  TYR A 192       0.830 -22.337 -17.447  1.00  0.00           H  
ATOM   3214  N   LEU A 193      -7.325 -26.129 -18.582  1.00  0.00           N  
ATOM   3215  CA  LEU A 193      -8.152 -27.294 -18.674  1.00  0.00           C  
ATOM   3216  C   LEU A 193      -7.845 -27.782 -20.075  1.00  0.00           C  
ATOM   3217  O   LEU A 193      -7.600 -28.962 -20.337  1.00  0.00           O  
ATOM   3218  CB  LEU A 193      -9.630 -26.952 -18.494  1.00  0.00           C  
ATOM   3219  CG  LEU A 193     -10.591 -28.121 -18.613  1.00  0.00           C  
ATOM   3220  CD1 LEU A 193     -10.261 -29.153 -17.548  1.00  0.00           C  
ATOM   3221  CD2 LEU A 193     -12.011 -27.609 -18.464  1.00  0.00           C  
ATOM   3222  H   LEU A 193      -7.676 -25.280 -18.192  1.00  0.00           H  
ATOM   3223  HA  LEU A 193      -7.865 -27.986 -17.882  1.00  0.00           H  
ATOM   3224 1HB  LEU A 193      -9.766 -26.509 -17.509  1.00  0.00           H  
ATOM   3225 2HB  LEU A 193      -9.910 -26.217 -19.240  1.00  0.00           H  
ATOM   3226  HG  LEU A 193     -10.473 -28.595 -19.585  1.00  0.00           H  
ATOM   3227 1HD1 LEU A 193     -10.949 -29.996 -17.631  1.00  0.00           H  
ATOM   3228 2HD1 LEU A 193      -9.239 -29.508 -17.690  1.00  0.00           H  
ATOM   3229 3HD1 LEU A 193     -10.356 -28.703 -16.562  1.00  0.00           H  
ATOM   3230 1HD2 LEU A 193     -12.709 -28.442 -18.549  1.00  0.00           H  
ATOM   3231 2HD2 LEU A 193     -12.128 -27.136 -17.489  1.00  0.00           H  
ATOM   3232 3HD2 LEU A 193     -12.218 -26.879 -19.249  1.00  0.00           H  
ATOM   3233  N   CYS A 194      -7.839 -26.788 -20.945  1.00  0.00           N  
ATOM   3234  CA  CYS A 194      -7.617 -26.921 -22.341  1.00  0.00           C  
ATOM   3235  C   CYS A 194      -6.157 -27.269 -22.637  1.00  0.00           C  
ATOM   3236  O   CYS A 194      -5.896 -28.277 -23.276  1.00  0.00           O  
ATOM   3237  CB  CYS A 194      -8.002 -25.629 -23.043  1.00  0.00           C  
ATOM   3238  SG  CYS A 194      -9.748 -25.287 -22.980  1.00  0.00           S  
ATOM   3239  H   CYS A 194      -8.118 -25.879 -20.614  1.00  0.00           H  
ATOM   3240  HA  CYS A 194      -8.243 -27.731 -22.716  1.00  0.00           H  
ATOM   3241 1HB  CYS A 194      -7.494 -24.817 -22.605  1.00  0.00           H  
ATOM   3242 2HB  CYS A 194      -7.698 -25.682 -24.082  1.00  0.00           H  
ATOM   3243  HG  CYS A 194      -9.728 -24.295 -23.866  1.00  0.00           H  
ATOM   3244  N   LEU A 195      -5.210 -26.627 -21.965  1.00  0.00           N  
ATOM   3245  CA  LEU A 195      -3.835 -26.919 -22.317  1.00  0.00           C  
ATOM   3246  C   LEU A 195      -3.404 -28.270 -21.750  1.00  0.00           C  
ATOM   3247  O   LEU A 195      -2.376 -28.828 -22.112  1.00  0.00           O  
ATOM   3248  CB  LEU A 195      -2.874 -25.861 -21.829  1.00  0.00           C  
ATOM   3249  CG  LEU A 195      -3.014 -24.507 -22.464  1.00  0.00           C  
ATOM   3250  CD1 LEU A 195      -2.142 -23.515 -21.736  1.00  0.00           C  
ATOM   3251  CD2 LEU A 195      -2.641 -24.608 -23.886  1.00  0.00           C  
ATOM   3252  H   LEU A 195      -5.432 -25.782 -21.488  1.00  0.00           H  
ATOM   3253  HA  LEU A 195      -3.758 -26.959 -23.403  1.00  0.00           H  
ATOM   3254 1HB  LEU A 195      -3.000 -25.739 -20.804  1.00  0.00           H  
ATOM   3255 2HB  LEU A 195      -1.875 -26.205 -22.007  1.00  0.00           H  
ATOM   3256  HG  LEU A 195      -4.016 -24.173 -22.385  1.00  0.00           H  
ATOM   3257 1HD1 LEU A 195      -2.245 -22.538 -22.195  1.00  0.00           H  
ATOM   3258 2HD1 LEU A 195      -2.450 -23.459 -20.694  1.00  0.00           H  
ATOM   3259 3HD1 LEU A 195      -1.108 -23.833 -21.793  1.00  0.00           H  
ATOM   3260 1HD2 LEU A 195      -2.738 -23.668 -24.336  1.00  0.00           H  
ATOM   3261 2HD2 LEU A 195      -1.619 -24.944 -23.967  1.00  0.00           H  
ATOM   3262 3HD2 LEU A 195      -3.293 -25.317 -24.381  1.00  0.00           H  
ATOM   3263  N   ILE A 196      -4.041 -28.701 -20.696  1.00  0.00           N  
ATOM   3264  CA  ILE A 196      -3.730 -30.015 -20.170  1.00  0.00           C  
ATOM   3265  C   ILE A 196      -4.152 -30.962 -21.256  1.00  0.00           C  
ATOM   3266  O   ILE A 196      -3.416 -31.867 -21.650  1.00  0.00           O  
ATOM   3267  CB  ILE A 196      -4.472 -30.314 -18.859  1.00  0.00           C  
ATOM   3268  CG1 ILE A 196      -3.884 -29.439 -17.730  1.00  0.00           C  
ATOM   3269  CG2 ILE A 196      -4.369 -31.789 -18.523  1.00  0.00           C  
ATOM   3270  CD1 ILE A 196      -4.740 -29.398 -16.484  1.00  0.00           C  
ATOM   3271  H   ILE A 196      -4.776 -28.165 -20.302  1.00  0.00           H  
ATOM   3272  HA  ILE A 196      -2.661 -30.061 -19.962  1.00  0.00           H  
ATOM   3273  HB  ILE A 196      -5.522 -30.045 -18.965  1.00  0.00           H  
ATOM   3274 1HG1 ILE A 196      -2.901 -29.818 -17.463  1.00  0.00           H  
ATOM   3275 2HG1 ILE A 196      -3.761 -28.428 -18.085  1.00  0.00           H  
ATOM   3276 1HG2 ILE A 196      -4.898 -31.987 -17.592  1.00  0.00           H  
ATOM   3277 2HG2 ILE A 196      -4.815 -32.375 -19.327  1.00  0.00           H  
ATOM   3278 3HG2 ILE A 196      -3.321 -32.064 -18.410  1.00  0.00           H  
ATOM   3279 1HD1 ILE A 196      -4.264 -28.764 -15.736  1.00  0.00           H  
ATOM   3280 2HD1 ILE A 196      -5.725 -28.995 -16.729  1.00  0.00           H  
ATOM   3281 3HD1 ILE A 196      -4.851 -30.405 -16.086  1.00  0.00           H  
ATOM   3282  N   PHE A 197      -5.304 -30.657 -21.836  1.00  0.00           N  
ATOM   3283  CA  PHE A 197      -5.830 -31.445 -22.915  1.00  0.00           C  
ATOM   3284  C   PHE A 197      -4.975 -31.224 -24.175  1.00  0.00           C  
ATOM   3285  O   PHE A 197      -4.892 -32.120 -25.007  1.00  0.00           O  
ATOM   3286  CB  PHE A 197      -7.286 -31.093 -23.212  1.00  0.00           C  
ATOM   3287  CG  PHE A 197      -8.213 -31.424 -22.094  1.00  0.00           C  
ATOM   3288  CD1 PHE A 197      -7.858 -32.353 -21.134  1.00  0.00           C  
ATOM   3289  CD2 PHE A 197      -9.453 -30.806 -21.999  1.00  0.00           C  
ATOM   3290  CE1 PHE A 197      -8.717 -32.660 -20.099  1.00  0.00           C  
ATOM   3291  CE2 PHE A 197     -10.313 -31.109 -20.965  1.00  0.00           C  
ATOM   3292  CZ  PHE A 197      -9.945 -32.037 -20.015  1.00  0.00           C  
ATOM   3293  H   PHE A 197      -5.911 -29.960 -21.415  1.00  0.00           H  
ATOM   3294  HA  PHE A 197      -5.788 -32.497 -22.628  1.00  0.00           H  
ATOM   3295 1HB  PHE A 197      -7.381 -30.054 -23.419  1.00  0.00           H  
ATOM   3296 2HB  PHE A 197      -7.613 -31.627 -24.102  1.00  0.00           H  
ATOM   3297  HD1 PHE A 197      -6.887 -32.843 -21.201  1.00  0.00           H  
ATOM   3298  HD2 PHE A 197      -9.743 -30.072 -22.753  1.00  0.00           H  
ATOM   3299  HE1 PHE A 197      -8.424 -33.394 -19.348  1.00  0.00           H  
ATOM   3300  HE2 PHE A 197     -11.283 -30.617 -20.900  1.00  0.00           H  
ATOM   3301  HZ  PHE A 197     -10.626 -32.280 -19.199  1.00  0.00           H  
ATOM   3302  N   LYS A 198      -4.136 -30.175 -24.164  1.00  0.00           N  
ATOM   3303  CA  LYS A 198      -3.330 -29.769 -25.314  1.00  0.00           C  
ATOM   3304  C   LYS A 198      -2.740 -30.823 -26.174  1.00  0.00           C  
ATOM   3305  O   LYS A 198      -3.139 -30.993 -27.329  1.00  0.00           O  
ATOM   3306  CB  LYS A 198      -2.175 -28.883 -24.910  1.00  0.00           C  
ATOM   3307  CG  LYS A 198      -1.279 -28.460 -25.951  1.00  0.00           C  
ATOM   3308  CD  LYS A 198      -0.208 -27.634 -25.348  1.00  0.00           C  
ATOM   3309  CE  LYS A 198       0.758 -28.480 -24.592  1.00  0.00           C  
ATOM   3310  NZ  LYS A 198       1.657 -29.219 -25.496  1.00  0.00           N1+
ATOM   3311  H   LYS A 198      -4.343 -29.453 -23.495  1.00  0.00           H  
ATOM   3312  HA  LYS A 198      -3.963 -29.202 -25.998  1.00  0.00           H  
ATOM   3313 1HB  LYS A 198      -2.518 -28.027 -24.472  1.00  0.00           H  
ATOM   3314 2HB  LYS A 198      -1.572 -29.397 -24.174  1.00  0.00           H  
ATOM   3315 1HG  LYS A 198      -0.856 -29.328 -26.439  1.00  0.00           H  
ATOM   3316 2HG  LYS A 198      -1.826 -27.887 -26.691  1.00  0.00           H  
ATOM   3317 1HD  LYS A 198       0.302 -27.123 -26.086  1.00  0.00           H  
ATOM   3318 2HD  LYS A 198      -0.642 -26.914 -24.678  1.00  0.00           H  
ATOM   3319 1HE  LYS A 198       1.335 -27.863 -23.955  1.00  0.00           H  
ATOM   3320 2HE  LYS A 198       0.205 -29.194 -23.981  1.00  0.00           H  
ATOM   3321 1HZ  LYS A 198       2.295 -29.783 -24.951  1.00  0.00           H  
ATOM   3322 2HZ  LYS A 198       1.110 -29.820 -26.100  1.00  0.00           H  
ATOM   3323 3HZ  LYS A 198       2.184 -28.568 -26.059  1.00  0.00           H  
ATOM   3324  N   VAL A 199      -1.983 -31.667 -25.502  1.00  0.00           N  
ATOM   3325  CA  VAL A 199      -1.177 -32.666 -26.132  1.00  0.00           C  
ATOM   3326  C   VAL A 199      -1.973 -33.777 -26.812  1.00  0.00           C  
ATOM   3327  O   VAL A 199      -1.409 -34.601 -27.531  1.00  0.00           O  
ATOM   3328  CB  VAL A 199      -0.242 -33.295 -25.093  1.00  0.00           C  
ATOM   3329  CG1 VAL A 199       0.667 -32.247 -24.518  1.00  0.00           C  
ATOM   3330  CG2 VAL A 199      -1.081 -33.965 -24.005  1.00  0.00           C  
ATOM   3331  H   VAL A 199      -1.779 -31.441 -24.539  1.00  0.00           H  
ATOM   3332  HA  VAL A 199      -0.579 -32.189 -26.910  1.00  0.00           H  
ATOM   3333  HB  VAL A 199       0.390 -34.038 -25.578  1.00  0.00           H  
ATOM   3334 1HG1 VAL A 199       1.327 -32.702 -23.780  1.00  0.00           H  
ATOM   3335 2HG1 VAL A 199       1.260 -31.810 -25.316  1.00  0.00           H  
ATOM   3336 3HG1 VAL A 199       0.068 -31.471 -24.038  1.00  0.00           H  
ATOM   3337 1HG2 VAL A 199      -0.424 -34.413 -23.264  1.00  0.00           H  
ATOM   3338 2HG2 VAL A 199      -1.717 -33.217 -23.522  1.00  0.00           H  
ATOM   3339 3HG2 VAL A 199      -1.704 -34.737 -24.450  1.00  0.00           H  
ATOM   3340  N   LYS A 200      -3.265 -33.836 -26.532  1.00  0.00           N  
ATOM   3341  CA  LYS A 200      -4.118 -34.857 -27.115  1.00  0.00           C  
ATOM   3342  C   LYS A 200      -4.352 -34.588 -28.580  1.00  0.00           C  
ATOM   3343  O   LYS A 200      -4.768 -35.474 -29.326  1.00  0.00           O  
ATOM   3344  CB  LYS A 200      -5.460 -34.937 -26.388  1.00  0.00           C  
ATOM   3345  CG  LYS A 200      -5.358 -35.423 -24.941  1.00  0.00           C  
ATOM   3346  CD  LYS A 200      -6.727 -35.460 -24.269  1.00  0.00           C  
ATOM   3347  CE  LYS A 200      -6.619 -35.904 -22.823  1.00  0.00           C  
ATOM   3348  NZ  LYS A 200      -7.947 -35.935 -22.157  1.00  0.00           N1+
ATOM   3349  H   LYS A 200      -3.686 -33.123 -25.965  1.00  0.00           H  
ATOM   3350  HA  LYS A 200      -3.619 -35.822 -27.018  1.00  0.00           H  
ATOM   3351 1HB  LYS A 200      -5.928 -33.955 -26.379  1.00  0.00           H  
ATOM   3352 2HB  LYS A 200      -6.125 -35.612 -26.925  1.00  0.00           H  
ATOM   3353 1HG  LYS A 200      -4.929 -36.426 -24.924  1.00  0.00           H  
ATOM   3354 2HG  LYS A 200      -4.702 -34.756 -24.378  1.00  0.00           H  
ATOM   3355 1HD  LYS A 200      -7.175 -34.463 -24.303  1.00  0.00           H  
ATOM   3356 2HD  LYS A 200      -7.377 -36.150 -24.804  1.00  0.00           H  
ATOM   3357 1HE  LYS A 200      -6.183 -36.900 -22.785  1.00  0.00           H  
ATOM   3358 2HE  LYS A 200      -5.967 -35.217 -22.284  1.00  0.00           H  
ATOM   3359 1HZ  LYS A 200      -7.837 -36.233 -21.201  1.00  0.00           H  
ATOM   3360 2HZ  LYS A 200      -8.354 -35.011 -22.178  1.00  0.00           H  
ATOM   3361 3HZ  LYS A 200      -8.554 -36.578 -22.645  1.00  0.00           H  
ATOM   3362  N   LYS A 201      -4.154 -33.350 -28.975  1.00  0.00           N  
ATOM   3363  CA  LYS A 201      -4.369 -32.946 -30.344  1.00  0.00           C  
ATOM   3364  C   LYS A 201      -3.130 -32.288 -30.890  1.00  0.00           C  
ATOM   3365  O   LYS A 201      -2.846 -32.360 -32.084  1.00  0.00           O  
ATOM   3366  CB  LYS A 201      -5.567 -32.002 -30.442  1.00  0.00           C  
ATOM   3367  CG  LYS A 201      -6.886 -32.603 -29.975  1.00  0.00           C  
ATOM   3368  CD  LYS A 201      -7.328 -33.748 -30.876  1.00  0.00           C  
ATOM   3369  CE  LYS A 201      -8.673 -34.299 -30.440  1.00  0.00           C  
ATOM   3370  NZ  LYS A 201      -9.105 -35.440 -31.291  1.00  0.00           N1+
ATOM   3371  H   LYS A 201      -3.771 -32.672 -28.329  1.00  0.00           H  
ATOM   3372  HA  LYS A 201      -4.576 -33.836 -30.939  1.00  0.00           H  
ATOM   3373 1HB  LYS A 201      -5.375 -31.110 -29.841  1.00  0.00           H  
ATOM   3374 2HB  LYS A 201      -5.695 -31.683 -31.475  1.00  0.00           H  
ATOM   3375 1HG  LYS A 201      -6.776 -32.979 -28.957  1.00  0.00           H  
ATOM   3376 2HG  LYS A 201      -7.656 -31.835 -29.978  1.00  0.00           H  
ATOM   3377 1HD  LYS A 201      -7.404 -33.391 -31.904  1.00  0.00           H  
ATOM   3378 2HD  LYS A 201      -6.594 -34.543 -30.844  1.00  0.00           H  
ATOM   3379 1HE  LYS A 201      -8.599 -34.636 -29.405  1.00  0.00           H  
ATOM   3380 2HE  LYS A 201      -9.417 -33.507 -30.499  1.00  0.00           H  
ATOM   3381 1HZ  LYS A 201     -10.002 -35.778 -30.971  1.00  0.00           H  
ATOM   3382 2HZ  LYS A 201      -9.187 -35.133 -32.251  1.00  0.00           H  
ATOM   3383 3HZ  LYS A 201      -8.425 -36.184 -31.233  1.00  0.00           H  
ATOM   3384  N   ARG A 202      -2.323 -31.751 -29.986  1.00  0.00           N  
ATOM   3385  CA  ARG A 202      -1.198 -30.925 -30.381  1.00  0.00           C  
ATOM   3386  C   ARG A 202      -0.036 -31.121 -29.406  1.00  0.00           C  
ATOM   3387  O   ARG A 202       0.093 -30.278 -28.515  1.00  0.00           O  
ATOM   3388  CB  ARG A 202      -1.589 -29.479 -30.427  1.00  0.00           C  
ATOM   3389  CG  ARG A 202      -2.684 -29.102 -31.454  1.00  0.00           C  
ATOM   3390  CD  ARG A 202      -2.240 -29.267 -32.858  1.00  0.00           C  
ATOM   3391  NE  ARG A 202      -3.261 -28.814 -33.794  1.00  0.00           N  
ATOM   3392  CZ  ARG A 202      -4.285 -29.556 -34.279  1.00  0.00           C  
ATOM   3393  NH1 ARG A 202      -4.455 -30.815 -33.931  1.00  0.00           N1+
ATOM   3394  NH2 ARG A 202      -5.136 -29.005 -35.123  1.00  0.00           N  
ATOM   3395  H   ARG A 202      -2.653 -31.657 -29.041  1.00  0.00           H  
ATOM   3396  HA  ARG A 202      -0.879 -31.229 -31.379  1.00  0.00           H  
ATOM   3397 1HB  ARG A 202      -1.941 -29.195 -29.452  1.00  0.00           H  
ATOM   3398 2HB  ARG A 202      -0.712 -28.873 -30.661  1.00  0.00           H  
ATOM   3399 1HG  ARG A 202      -3.550 -29.726 -31.315  1.00  0.00           H  
ATOM   3400 2HG  ARG A 202      -2.971 -28.065 -31.319  1.00  0.00           H  
ATOM   3401 1HD  ARG A 202      -1.352 -28.691 -33.022  1.00  0.00           H  
ATOM   3402 2HD  ARG A 202      -2.031 -30.308 -33.059  1.00  0.00           H  
ATOM   3403  HE  ARG A 202      -3.204 -27.861 -34.110  1.00  0.00           H  
ATOM   3404 1HH1 ARG A 202      -3.823 -31.268 -33.288  1.00  0.00           H  
ATOM   3405 2HH1 ARG A 202      -5.228 -31.340 -34.312  1.00  0.00           H  
ATOM   3406 1HH2 ARG A 202      -5.020 -28.039 -35.399  1.00  0.00           H  
ATOM   3407 2HH2 ARG A 202      -5.902 -29.546 -35.492  1.00  0.00           H  
ATOM   3408  N   SER A 203       0.850 -32.148 -29.468  1.00  0.00           N  
ATOM   3409  CA  SER A 203       1.138 -33.313 -30.344  1.00  0.00           C  
ATOM   3410  C   SER A 203       2.585 -33.176 -30.803  1.00  0.00           C  
ATOM   3411  O   SER A 203       3.173 -34.094 -31.372  1.00  0.00           O  
ATOM   3412  CB  SER A 203       0.291 -33.503 -31.588  1.00  0.00           C  
ATOM   3413  OG  SER A 203       0.557 -32.516 -32.539  1.00  0.00           O  
ATOM   3414  H   SER A 203       1.522 -32.099 -28.714  1.00  0.00           H  
ATOM   3415  HA  SER A 203       0.991 -34.226 -29.765  1.00  0.00           H  
ATOM   3416 1HB  SER A 203       0.489 -34.483 -32.016  1.00  0.00           H  
ATOM   3417 2HB  SER A 203      -0.731 -33.474 -31.325  1.00  0.00           H  
ATOM   3418  HG  SER A 203       1.386 -32.764 -32.950  1.00  0.00           H  
ATOM   3419  N   ILE A 204       3.138 -31.994 -30.531  1.00  0.00           N  
ATOM   3420  CA  ILE A 204       4.495 -31.634 -30.905  1.00  0.00           C  
ATOM   3421  C   ILE A 204       5.322 -31.312 -29.654  1.00  0.00           C  
ATOM   3422  O   ILE A 204       4.903 -30.508 -28.827  1.00  0.00           O  
ATOM   3423  CB  ILE A 204       4.463 -30.426 -31.864  1.00  0.00           C  
ATOM   3424  CG1 ILE A 204       3.632 -30.761 -33.097  1.00  0.00           C  
ATOM   3425  CG2 ILE A 204       5.843 -30.034 -32.246  1.00  0.00           C  
ATOM   3426  CD1 ILE A 204       3.341 -29.564 -33.971  1.00  0.00           C  
ATOM   3427  H   ILE A 204       2.587 -31.311 -30.031  1.00  0.00           H  
ATOM   3428  HA  ILE A 204       4.949 -32.482 -31.416  1.00  0.00           H  
ATOM   3429  HB  ILE A 204       3.976 -29.585 -31.369  1.00  0.00           H  
ATOM   3430 1HG1 ILE A 204       4.162 -31.506 -33.688  1.00  0.00           H  
ATOM   3431 2HG1 ILE A 204       2.695 -31.191 -32.781  1.00  0.00           H  
ATOM   3432 1HG2 ILE A 204       5.804 -29.183 -32.925  1.00  0.00           H  
ATOM   3433 2HG2 ILE A 204       6.375 -29.774 -31.386  1.00  0.00           H  
ATOM   3434 3HG2 ILE A 204       6.336 -30.868 -32.746  1.00  0.00           H  
ATOM   3435 1HD1 ILE A 204       2.745 -29.877 -34.830  1.00  0.00           H  
ATOM   3436 2HD1 ILE A 204       2.788 -28.821 -33.396  1.00  0.00           H  
ATOM   3437 3HD1 ILE A 204       4.279 -29.132 -34.319  1.00  0.00           H  
ATOM   3438  N   LEU A 205       6.490 -31.949 -29.513  1.00  0.00           N  
ATOM   3439  CA  LEU A 205       7.345 -31.763 -28.336  1.00  0.00           C  
ATOM   3440  C   LEU A 205       7.754 -30.307 -28.123  1.00  0.00           C  
ATOM   3441  O   LEU A 205       8.021 -29.889 -26.994  1.00  0.00           O  
ATOM   3442  CB  LEU A 205       8.606 -32.614 -28.455  1.00  0.00           C  
ATOM   3443  CG  LEU A 205       8.381 -34.118 -28.357  1.00  0.00           C  
ATOM   3444  CD1 LEU A 205       9.689 -34.843 -28.638  1.00  0.00           C  
ATOM   3445  CD2 LEU A 205       7.848 -34.443 -26.967  1.00  0.00           C  
ATOM   3446  H   LEU A 205       6.776 -32.606 -30.224  1.00  0.00           H  
ATOM   3447  HA  LEU A 205       6.791 -32.080 -27.453  1.00  0.00           H  
ATOM   3448 1HB  LEU A 205       9.076 -32.406 -29.416  1.00  0.00           H  
ATOM   3449 2HB  LEU A 205       9.297 -32.323 -27.665  1.00  0.00           H  
ATOM   3450  HG  LEU A 205       7.658 -34.435 -29.110  1.00  0.00           H  
ATOM   3451 1HD1 LEU A 205       9.531 -35.920 -28.569  1.00  0.00           H  
ATOM   3452 2HD1 LEU A 205      10.035 -34.592 -29.642  1.00  0.00           H  
ATOM   3453 3HD1 LEU A 205      10.438 -34.538 -27.909  1.00  0.00           H  
ATOM   3454 1HD2 LEU A 205       7.683 -35.517 -26.883  1.00  0.00           H  
ATOM   3455 2HD2 LEU A 205       8.575 -34.129 -26.217  1.00  0.00           H  
ATOM   3456 3HD2 LEU A 205       6.908 -33.917 -26.804  1.00  0.00           H  
ATOM   3457  N   ILE A 206       7.806 -29.547 -29.205  1.00  0.00           N  
ATOM   3458  CA  ILE A 206       8.169 -28.142 -29.159  1.00  0.00           C  
ATOM   3459  C   ILE A 206       7.218 -27.435 -28.221  1.00  0.00           C  
ATOM   3460  O   ILE A 206       7.595 -26.498 -27.512  1.00  0.00           O  
ATOM   3461  CB  ILE A 206       8.114 -27.514 -30.558  1.00  0.00           C  
ATOM   3462  CG1 ILE A 206       9.231 -28.093 -31.419  1.00  0.00           C  
ATOM   3463  CG2 ILE A 206       8.218 -26.039 -30.465  1.00  0.00           C  
ATOM   3464  CD1 ILE A 206       9.101 -27.755 -32.885  1.00  0.00           C  
ATOM   3465  H   ILE A 206       7.605 -29.966 -30.101  1.00  0.00           H  
ATOM   3466  HA  ILE A 206       9.190 -28.060 -28.786  1.00  0.00           H  
ATOM   3467  HB  ILE A 206       7.182 -27.767 -31.036  1.00  0.00           H  
ATOM   3468 1HG1 ILE A 206      10.185 -27.713 -31.054  1.00  0.00           H  
ATOM   3469 2HG1 ILE A 206       9.232 -29.178 -31.306  1.00  0.00           H  
ATOM   3470 1HG2 ILE A 206       8.180 -25.605 -31.462  1.00  0.00           H  
ATOM   3471 2HG2 ILE A 206       7.392 -25.665 -29.872  1.00  0.00           H  
ATOM   3472 3HG2 ILE A 206       9.150 -25.777 -29.998  1.00  0.00           H  
ATOM   3473 1HD1 ILE A 206       9.930 -28.202 -33.435  1.00  0.00           H  
ATOM   3474 2HD1 ILE A 206       8.160 -28.151 -33.267  1.00  0.00           H  
ATOM   3475 3HD1 ILE A 206       9.122 -26.674 -33.012  1.00  0.00           H  
ATOM   3476  N   SER A 207       5.963 -27.852 -28.287  1.00  0.00           N  
ATOM   3477  CA  SER A 207       4.925 -27.316 -27.461  1.00  0.00           C  
ATOM   3478  C   SER A 207       5.004 -27.845 -26.075  1.00  0.00           C  
ATOM   3479  O   SER A 207       4.903 -27.092 -25.111  1.00  0.00           O  
ATOM   3480  CB  SER A 207       3.578 -27.649 -28.061  1.00  0.00           C  
ATOM   3481  OG  SER A 207       3.335 -29.015 -28.042  1.00  0.00           O  
ATOM   3482  H   SER A 207       5.747 -28.677 -28.820  1.00  0.00           H  
ATOM   3483  HA  SER A 207       5.039 -26.231 -27.421  1.00  0.00           H  
ATOM   3484 1HB  SER A 207       2.824 -27.145 -27.517  1.00  0.00           H  
ATOM   3485 2HB  SER A 207       3.545 -27.287 -29.085  1.00  0.00           H  
ATOM   3486  HG  SER A 207       3.640 -29.345 -28.882  1.00  0.00           H  
ATOM   3487  N   SER A 208       5.504 -29.081 -25.963  1.00  0.00           N  
ATOM   3488  CA  SER A 208       5.547 -29.650 -24.627  1.00  0.00           C  
ATOM   3489  C   SER A 208       6.434 -28.762 -23.795  1.00  0.00           C  
ATOM   3490  O   SER A 208       6.119 -28.450 -22.657  1.00  0.00           O  
ATOM   3491  CB  SER A 208       6.090 -31.067 -24.643  1.00  0.00           C  
ATOM   3492  OG  SER A 208       7.446 -31.085 -24.983  1.00  0.00           O  
ATOM   3493  H   SER A 208       5.489 -29.686 -26.781  1.00  0.00           H  
ATOM   3494  HA  SER A 208       4.532 -29.681 -24.230  1.00  0.00           H  
ATOM   3495 1HB  SER A 208       5.954 -31.516 -23.663  1.00  0.00           H  
ATOM   3496 2HB  SER A 208       5.525 -31.663 -25.356  1.00  0.00           H  
ATOM   3497  HG  SER A 208       7.917 -30.775 -24.205  1.00  0.00           H  
ATOM   3498  N   ARG A 209       7.443 -28.213 -24.465  1.00  0.00           N  
ATOM   3499  CA  ARG A 209       8.436 -27.353 -23.880  1.00  0.00           C  
ATOM   3500  C   ARG A 209       7.877 -25.987 -23.500  1.00  0.00           C  
ATOM   3501  O   ARG A 209       7.906 -25.610 -22.324  1.00  0.00           O  
ATOM   3502  CB  ARG A 209       9.582 -27.179 -24.859  1.00  0.00           C  
ATOM   3503  CG  ARG A 209      10.721 -26.333 -24.387  1.00  0.00           C  
ATOM   3504  CD  ARG A 209      11.742 -26.193 -25.443  1.00  0.00           C  
ATOM   3505  NE  ARG A 209      11.234 -25.485 -26.596  1.00  0.00           N  
ATOM   3506  CZ  ARG A 209      11.827 -25.463 -27.808  1.00  0.00           C  
ATOM   3507  NH1 ARG A 209      12.948 -26.118 -28.006  1.00  0.00           N1+
ATOM   3508  NH2 ARG A 209      11.273 -24.781 -28.795  1.00  0.00           N  
ATOM   3509  H   ARG A 209       7.622 -28.573 -25.396  1.00  0.00           H  
ATOM   3510  HA  ARG A 209       8.809 -27.823 -22.969  1.00  0.00           H  
ATOM   3511 1HB  ARG A 209       9.993 -28.156 -25.112  1.00  0.00           H  
ATOM   3512 2HB  ARG A 209       9.221 -26.738 -25.768  1.00  0.00           H  
ATOM   3513 1HG  ARG A 209      10.352 -25.342 -24.121  1.00  0.00           H  
ATOM   3514 2HG  ARG A 209      11.180 -26.795 -23.513  1.00  0.00           H  
ATOM   3515 1HD  ARG A 209      12.574 -25.651 -25.060  1.00  0.00           H  
ATOM   3516 2HD  ARG A 209      12.068 -27.180 -25.767  1.00  0.00           H  
ATOM   3517  HE  ARG A 209      10.375 -24.968 -26.489  1.00  0.00           H  
ATOM   3518 1HH1 ARG A 209      13.369 -26.637 -27.249  1.00  0.00           H  
ATOM   3519 2HH1 ARG A 209      13.390 -26.099 -28.913  1.00  0.00           H  
ATOM   3520 1HH2 ARG A 209      10.401 -24.276 -28.632  1.00  0.00           H  
ATOM   3521 2HH2 ARG A 209      11.712 -24.761 -29.702  1.00  0.00           H  
ATOM   3522  N   HIS A 210       7.305 -25.278 -24.493  1.00  0.00           N  
ATOM   3523  CA  HIS A 210       6.827 -23.903 -24.282  1.00  0.00           C  
ATOM   3524  C   HIS A 210       5.945 -23.900 -23.080  1.00  0.00           C  
ATOM   3525  O   HIS A 210       6.024 -23.042 -22.195  1.00  0.00           O  
ATOM   3526  CB  HIS A 210       6.076 -23.422 -25.525  1.00  0.00           C  
ATOM   3527  CG  HIS A 210       6.922 -23.357 -26.710  1.00  0.00           C  
ATOM   3528  CD2 HIS A 210       8.248 -23.494 -26.847  1.00  0.00           C  
ATOM   3529  ND1 HIS A 210       6.422 -23.130 -27.970  1.00  0.00           N  
ATOM   3530  CE1 HIS A 210       7.412 -23.126 -28.833  1.00  0.00           C  
ATOM   3531  NE2 HIS A 210       8.537 -23.347 -28.173  1.00  0.00           N  
ATOM   3532  H   HIS A 210       7.369 -25.631 -25.446  1.00  0.00           H  
ATOM   3533  HA  HIS A 210       7.679 -23.244 -24.115  1.00  0.00           H  
ATOM   3534 1HB  HIS A 210       5.239 -24.097 -25.729  1.00  0.00           H  
ATOM   3535 2HB  HIS A 210       5.661 -22.435 -25.344  1.00  0.00           H  
ATOM   3536  HD1 HIS A 210       5.472 -22.912 -28.201  1.00  0.00           H  
ATOM   3537  HD2 HIS A 210       9.046 -23.685 -26.132  1.00  0.00           H  
ATOM   3538  HE1 HIS A 210       7.227 -22.959 -29.892  1.00  0.00           H  
ATOM   3539  N   PHE A 211       5.079 -24.879 -23.106  1.00  0.00           N  
ATOM   3540  CA  PHE A 211       4.110 -25.139 -22.114  1.00  0.00           C  
ATOM   3541  C   PHE A 211       4.680 -25.402 -20.760  1.00  0.00           C  
ATOM   3542  O   PHE A 211       4.278 -24.760 -19.799  1.00  0.00           O  
ATOM   3543  CB  PHE A 211       3.274 -26.323 -22.539  1.00  0.00           C  
ATOM   3544  CG  PHE A 211       2.328 -26.770 -21.519  1.00  0.00           C  
ATOM   3545  CD1 PHE A 211       1.161 -26.109 -21.292  1.00  0.00           C  
ATOM   3546  CD2 PHE A 211       2.617 -27.883 -20.767  1.00  0.00           C  
ATOM   3547  CE1 PHE A 211       0.292 -26.553 -20.325  1.00  0.00           C  
ATOM   3548  CE2 PHE A 211       1.760 -28.331 -19.811  1.00  0.00           C  
ATOM   3549  CZ  PHE A 211       0.591 -27.664 -19.586  1.00  0.00           C  
ATOM   3550  H   PHE A 211       5.128 -25.532 -23.873  1.00  0.00           H  
ATOM   3551  HA  PHE A 211       3.471 -24.261 -22.014  1.00  0.00           H  
ATOM   3552 1HB  PHE A 211       2.718 -26.061 -23.433  1.00  0.00           H  
ATOM   3553 2HB  PHE A 211       3.921 -27.153 -22.788  1.00  0.00           H  
ATOM   3554  HD1 PHE A 211       0.927 -25.225 -21.883  1.00  0.00           H  
ATOM   3555  HD2 PHE A 211       3.548 -28.408 -20.953  1.00  0.00           H  
ATOM   3556  HE1 PHE A 211      -0.623 -26.030 -20.150  1.00  0.00           H  
ATOM   3557  HE2 PHE A 211       2.006 -29.215 -19.225  1.00  0.00           H  
ATOM   3558  HZ  PHE A 211      -0.103 -28.013 -18.819  1.00  0.00           H  
ATOM   3559  N   TRP A 212       5.671 -26.287 -20.674  1.00  0.00           N  
ATOM   3560  CA  TRP A 212       6.197 -26.634 -19.373  1.00  0.00           C  
ATOM   3561  C   TRP A 212       6.557 -25.366 -18.640  1.00  0.00           C  
ATOM   3562  O   TRP A 212       6.249 -25.210 -17.458  1.00  0.00           O  
ATOM   3563  CB  TRP A 212       7.426 -27.533 -19.506  1.00  0.00           C  
ATOM   3564  CG  TRP A 212       7.104 -28.912 -19.926  1.00  0.00           C  
ATOM   3565  CD1 TRP A 212       5.931 -29.570 -19.730  1.00  0.00           C  
ATOM   3566  CD2 TRP A 212       7.972 -29.832 -20.622  1.00  0.00           C  
ATOM   3567  CE2 TRP A 212       7.250 -31.011 -20.807  1.00  0.00           C  
ATOM   3568  CE3 TRP A 212       9.284 -29.750 -21.099  1.00  0.00           C  
ATOM   3569  NE1 TRP A 212       6.005 -30.835 -20.256  1.00  0.00           N  
ATOM   3570  CZ2 TRP A 212       7.794 -32.110 -21.449  1.00  0.00           C  
ATOM   3571  CZ3 TRP A 212       9.830 -30.850 -21.742  1.00  0.00           C  
ATOM   3572  CH2 TRP A 212       9.103 -32.000 -21.913  1.00  0.00           C  
ATOM   3573  H   TRP A 212       5.915 -26.867 -21.464  1.00  0.00           H  
ATOM   3574  HA  TRP A 212       5.430 -27.178 -18.823  1.00  0.00           H  
ATOM   3575 1HB  TRP A 212       8.111 -27.106 -20.233  1.00  0.00           H  
ATOM   3576 2HB  TRP A 212       7.949 -27.579 -18.551  1.00  0.00           H  
ATOM   3577  HD1 TRP A 212       5.061 -29.153 -19.231  1.00  0.00           H  
ATOM   3578  HE1 TRP A 212       5.268 -31.523 -20.238  1.00  0.00           H  
ATOM   3579  HE3 TRP A 212       9.865 -28.837 -20.967  1.00  0.00           H  
ATOM   3580  HZ2 TRP A 212       7.233 -33.033 -21.596  1.00  0.00           H  
ATOM   3581  HZ3 TRP A 212      10.854 -30.777 -22.109  1.00  0.00           H  
ATOM   3582  HH2 TRP A 212       9.562 -32.845 -22.426  1.00  0.00           H  
ATOM   3583  N   THR A 213       7.129 -24.412 -19.378  1.00  0.00           N  
ATOM   3584  CA  THR A 213       7.529 -23.189 -18.735  1.00  0.00           C  
ATOM   3585  C   THR A 213       6.345 -22.423 -18.235  1.00  0.00           C  
ATOM   3586  O   THR A 213       6.302 -22.125 -17.040  1.00  0.00           O  
ATOM   3587  CB  THR A 213       8.351 -22.305 -19.689  1.00  0.00           C  
ATOM   3588  CG2 THR A 213       8.727 -20.999 -19.011  1.00  0.00           C  
ATOM   3589  OG1 THR A 213       9.544 -23.004 -20.077  1.00  0.00           O  
ATOM   3590  H   THR A 213       7.363 -24.594 -20.352  1.00  0.00           H  
ATOM   3591  HA  THR A 213       8.152 -23.438 -17.874  1.00  0.00           H  
ATOM   3592  HB  THR A 213       7.764 -22.090 -20.579  1.00  0.00           H  
ATOM   3593  HG1 THR A 213      10.076 -23.186 -19.297  1.00  0.00           H  
ATOM   3594 1HG2 THR A 213       9.308 -20.384 -19.699  1.00  0.00           H  
ATOM   3595 2HG2 THR A 213       7.821 -20.461 -18.722  1.00  0.00           H  
ATOM   3596 3HG2 THR A 213       9.322 -21.208 -18.119  1.00  0.00           H  
ATOM   3597  N   ILE A 214       5.315 -22.220 -19.066  1.00  0.00           N  
ATOM   3598  CA  ILE A 214       4.257 -21.365 -18.560  1.00  0.00           C  
ATOM   3599  C   ILE A 214       3.484 -22.038 -17.477  1.00  0.00           C  
ATOM   3600  O   ILE A 214       2.897 -21.377 -16.629  1.00  0.00           O  
ATOM   3601  CB  ILE A 214       3.252 -20.908 -19.621  1.00  0.00           C  
ATOM   3602  CG1 ILE A 214       2.394 -22.037 -20.106  1.00  0.00           C  
ATOM   3603  CG2 ILE A 214       4.014 -20.285 -20.761  1.00  0.00           C  
ATOM   3604  CD1 ILE A 214       1.216 -21.575 -20.858  1.00  0.00           C  
ATOM   3605  H   ILE A 214       5.397 -22.456 -20.054  1.00  0.00           H  
ATOM   3606  HA  ILE A 214       4.708 -20.464 -18.147  1.00  0.00           H  
ATOM   3607  HB  ILE A 214       2.570 -20.177 -19.186  1.00  0.00           H  
ATOM   3608 1HG1 ILE A 214       2.983 -22.665 -20.724  1.00  0.00           H  
ATOM   3609 2HG1 ILE A 214       2.064 -22.607 -19.300  1.00  0.00           H  
ATOM   3610 1HG2 ILE A 214       3.330 -19.964 -21.505  1.00  0.00           H  
ATOM   3611 2HG2 ILE A 214       4.582 -19.431 -20.394  1.00  0.00           H  
ATOM   3612 3HG2 ILE A 214       4.698 -21.020 -21.187  1.00  0.00           H  
ATOM   3613 1HD1 ILE A 214       0.634 -22.433 -21.182  1.00  0.00           H  
ATOM   3614 2HD1 ILE A 214       0.599 -20.940 -20.224  1.00  0.00           H  
ATOM   3615 3HD1 ILE A 214       1.532 -21.035 -21.688  1.00  0.00           H  
ATOM   3616  N   LEU A 215       3.458 -23.354 -17.495  1.00  0.00           N  
ATOM   3617  CA  LEU A 215       2.739 -24.064 -16.495  1.00  0.00           C  
ATOM   3618  C   LEU A 215       3.322 -23.776 -15.167  1.00  0.00           C  
ATOM   3619  O   LEU A 215       2.651 -23.250 -14.288  1.00  0.00           O  
ATOM   3620  CB  LEU A 215       2.772 -25.572 -16.760  1.00  0.00           C  
ATOM   3621  CG  LEU A 215       2.091 -26.436 -15.697  1.00  0.00           C  
ATOM   3622  CD1 LEU A 215       0.622 -26.098 -15.646  1.00  0.00           C  
ATOM   3623  CD2 LEU A 215       2.304 -27.894 -16.020  1.00  0.00           C  
ATOM   3624  H   LEU A 215       3.946 -23.855 -18.214  1.00  0.00           H  
ATOM   3625  HA  LEU A 215       1.699 -23.735 -16.516  1.00  0.00           H  
ATOM   3626 1HB  LEU A 215       2.285 -25.768 -17.713  1.00  0.00           H  
ATOM   3627 2HB  LEU A 215       3.810 -25.890 -16.835  1.00  0.00           H  
ATOM   3628  HG  LEU A 215       2.517 -26.216 -14.716  1.00  0.00           H  
ATOM   3629 1HD1 LEU A 215       0.133 -26.710 -14.889  1.00  0.00           H  
ATOM   3630 2HD1 LEU A 215       0.500 -25.042 -15.393  1.00  0.00           H  
ATOM   3631 3HD1 LEU A 215       0.173 -26.293 -16.614  1.00  0.00           H  
ATOM   3632 1HD2 LEU A 215       1.820 -28.510 -15.264  1.00  0.00           H  
ATOM   3633 2HD2 LEU A 215       1.880 -28.113 -16.985  1.00  0.00           H  
ATOM   3634 3HD2 LEU A 215       3.374 -28.112 -16.035  1.00  0.00           H  
ATOM   3635  N   VAL A 216       4.631 -23.903 -15.093  1.00  0.00           N  
ATOM   3636  CA  VAL A 216       5.272 -23.697 -13.828  1.00  0.00           C  
ATOM   3637  C   VAL A 216       5.092 -22.239 -13.421  1.00  0.00           C  
ATOM   3638  O   VAL A 216       4.770 -21.950 -12.274  1.00  0.00           O  
ATOM   3639  CB  VAL A 216       6.753 -24.038 -13.908  1.00  0.00           C  
ATOM   3640  CG1 VAL A 216       7.420 -23.681 -12.638  1.00  0.00           C  
ATOM   3641  CG2 VAL A 216       6.909 -25.519 -14.219  1.00  0.00           C  
ATOM   3642  H   VAL A 216       5.150 -24.335 -15.851  1.00  0.00           H  
ATOM   3643  HA  VAL A 216       4.806 -24.354 -13.091  1.00  0.00           H  
ATOM   3644  HB  VAL A 216       7.217 -23.446 -14.697  1.00  0.00           H  
ATOM   3645 1HG1 VAL A 216       8.464 -23.928 -12.705  1.00  0.00           H  
ATOM   3646 2HG1 VAL A 216       7.309 -22.616 -12.457  1.00  0.00           H  
ATOM   3647 3HG1 VAL A 216       6.967 -24.238 -11.819  1.00  0.00           H  
ATOM   3648 1HG2 VAL A 216       7.973 -25.772 -14.279  1.00  0.00           H  
ATOM   3649 2HG2 VAL A 216       6.439 -26.108 -13.431  1.00  0.00           H  
ATOM   3650 3HG2 VAL A 216       6.436 -25.741 -15.162  1.00  0.00           H  
ATOM   3651  N   VAL A 217       5.154 -21.319 -14.387  1.00  0.00           N  
ATOM   3652  CA  VAL A 217       4.976 -19.914 -14.058  1.00  0.00           C  
ATOM   3653  C   VAL A 217       3.607 -19.682 -13.427  1.00  0.00           C  
ATOM   3654  O   VAL A 217       3.533 -19.110 -12.343  1.00  0.00           O  
ATOM   3655  CB  VAL A 217       5.118 -19.035 -15.318  1.00  0.00           C  
ATOM   3656  CG1 VAL A 217       4.701 -17.629 -15.011  1.00  0.00           C  
ATOM   3657  CG2 VAL A 217       6.561 -19.082 -15.823  1.00  0.00           C  
ATOM   3658  H   VAL A 217       5.451 -21.588 -15.315  1.00  0.00           H  
ATOM   3659  HA  VAL A 217       5.749 -19.626 -13.346  1.00  0.00           H  
ATOM   3660  HB  VAL A 217       4.455 -19.402 -16.091  1.00  0.00           H  
ATOM   3661 1HG1 VAL A 217       4.803 -17.014 -15.907  1.00  0.00           H  
ATOM   3662 2HG1 VAL A 217       3.666 -17.620 -14.687  1.00  0.00           H  
ATOM   3663 3HG1 VAL A 217       5.333 -17.235 -14.225  1.00  0.00           H  
ATOM   3664 1HG2 VAL A 217       6.658 -18.460 -16.713  1.00  0.00           H  
ATOM   3665 2HG2 VAL A 217       7.228 -18.713 -15.051  1.00  0.00           H  
ATOM   3666 3HG2 VAL A 217       6.827 -20.083 -16.065  1.00  0.00           H  
ATOM   3667  N   VAL A 218       2.545 -20.224 -14.039  1.00  0.00           N  
ATOM   3668  CA  VAL A 218       1.196 -20.043 -13.521  1.00  0.00           C  
ATOM   3669  C   VAL A 218       0.995 -20.687 -12.193  1.00  0.00           C  
ATOM   3670  O   VAL A 218       0.506 -20.060 -11.261  1.00  0.00           O  
ATOM   3671  CB  VAL A 218       0.135 -20.607 -14.465  1.00  0.00           C  
ATOM   3672  CG1 VAL A 218      -1.225 -20.602 -13.771  1.00  0.00           C  
ATOM   3673  CG2 VAL A 218       0.114 -19.845 -15.656  1.00  0.00           C  
ATOM   3674  H   VAL A 218       2.665 -20.618 -14.954  1.00  0.00           H  
ATOM   3675  HA  VAL A 218       1.008 -18.975 -13.407  1.00  0.00           H  
ATOM   3676  HB  VAL A 218       0.372 -21.648 -14.703  1.00  0.00           H  
ATOM   3677 1HG1 VAL A 218      -1.980 -21.003 -14.442  1.00  0.00           H  
ATOM   3678 2HG1 VAL A 218      -1.179 -21.213 -12.871  1.00  0.00           H  
ATOM   3679 3HG1 VAL A 218      -1.489 -19.581 -13.499  1.00  0.00           H  
ATOM   3680 1HG2 VAL A 218      -0.590 -20.210 -16.299  1.00  0.00           H  
ATOM   3681 2HG2 VAL A 218      -0.115 -18.859 -15.411  1.00  0.00           H  
ATOM   3682 3HG2 VAL A 218       1.083 -19.889 -16.136  1.00  0.00           H  
ATOM   3683  N   VAL A 219       1.413 -21.926 -12.091  1.00  0.00           N  
ATOM   3684  CA  VAL A 219       1.210 -22.644 -10.868  1.00  0.00           C  
ATOM   3685  C   VAL A 219       1.871 -21.927  -9.755  1.00  0.00           C  
ATOM   3686  O   VAL A 219       1.237 -21.640  -8.752  1.00  0.00           O  
ATOM   3687  CB  VAL A 219       1.778 -24.066 -10.985  1.00  0.00           C  
ATOM   3688  CG1 VAL A 219       1.776 -24.733  -9.614  1.00  0.00           C  
ATOM   3689  CG2 VAL A 219       0.946 -24.855 -11.992  1.00  0.00           C  
ATOM   3690  H   VAL A 219       1.844 -22.378 -12.875  1.00  0.00           H  
ATOM   3691  HA  VAL A 219       0.138 -22.710 -10.678  1.00  0.00           H  
ATOM   3692  HB  VAL A 219       2.815 -24.023 -11.321  1.00  0.00           H  
ATOM   3693 1HG1 VAL A 219       2.180 -25.741  -9.701  1.00  0.00           H  
ATOM   3694 2HG1 VAL A 219       2.394 -24.153  -8.927  1.00  0.00           H  
ATOM   3695 3HG1 VAL A 219       0.756 -24.780  -9.234  1.00  0.00           H  
ATOM   3696 1HG2 VAL A 219       1.343 -25.865 -12.081  1.00  0.00           H  
ATOM   3697 2HG2 VAL A 219      -0.088 -24.899 -11.655  1.00  0.00           H  
ATOM   3698 3HG2 VAL A 219       0.985 -24.372 -12.960  1.00  0.00           H  
ATOM   3699  N   ALA A 220       3.108 -21.548  -9.957  1.00  0.00           N  
ATOM   3700  CA  ALA A 220       3.827 -20.880  -8.916  1.00  0.00           C  
ATOM   3701  C   ALA A 220       3.159 -19.581  -8.561  1.00  0.00           C  
ATOM   3702  O   ALA A 220       2.929 -19.318  -7.387  1.00  0.00           O  
ATOM   3703  CB  ALA A 220       5.250 -20.643  -9.345  1.00  0.00           C  
ATOM   3704  H   ALA A 220       3.583 -21.798 -10.805  1.00  0.00           H  
ATOM   3705  HA  ALA A 220       3.823 -21.522  -8.036  1.00  0.00           H  
ATOM   3706 1HB  ALA A 220       5.752 -20.127  -8.546  1.00  0.00           H  
ATOM   3707 2HB  ALA A 220       5.740 -21.597  -9.541  1.00  0.00           H  
ATOM   3708 3HB  ALA A 220       5.263 -20.038 -10.252  1.00  0.00           H  
ATOM   3709  N   PHE A 221       2.687 -18.844  -9.562  1.00  0.00           N  
ATOM   3710  CA  PHE A 221       2.122 -17.564  -9.230  1.00  0.00           C  
ATOM   3711  C   PHE A 221       0.869 -17.722  -8.416  1.00  0.00           C  
ATOM   3712  O   PHE A 221       0.608 -16.924  -7.531  1.00  0.00           O  
ATOM   3713  CB  PHE A 221       1.815 -16.775 -10.463  1.00  0.00           C  
ATOM   3714  CG  PHE A 221       3.077 -16.215 -11.111  1.00  0.00           C  
ATOM   3715  CD1 PHE A 221       4.325 -16.609 -10.656  1.00  0.00           C  
ATOM   3716  CD2 PHE A 221       3.029 -15.303 -12.161  1.00  0.00           C  
ATOM   3717  CE1 PHE A 221       5.481 -16.113 -11.229  1.00  0.00           C  
ATOM   3718  CE2 PHE A 221       4.170 -14.810 -12.731  1.00  0.00           C  
ATOM   3719  CZ  PHE A 221       5.405 -15.215 -12.266  1.00  0.00           C  
ATOM   3720  H   PHE A 221       2.936 -19.051 -10.515  1.00  0.00           H  
ATOM   3721  HA  PHE A 221       2.851 -17.006  -8.639  1.00  0.00           H  
ATOM   3722 1HB  PHE A 221       1.295 -17.407 -11.182  1.00  0.00           H  
ATOM   3723 2HB  PHE A 221       1.184 -15.996 -10.219  1.00  0.00           H  
ATOM   3724  HD1 PHE A 221       4.391 -17.321  -9.836  1.00  0.00           H  
ATOM   3725  HD2 PHE A 221       2.080 -14.985 -12.524  1.00  0.00           H  
ATOM   3726  HE1 PHE A 221       6.455 -16.436 -10.858  1.00  0.00           H  
ATOM   3727  HE2 PHE A 221       4.105 -14.100 -13.554  1.00  0.00           H  
ATOM   3728  HZ  PHE A 221       6.303 -14.826 -12.715  1.00  0.00           H  
ATOM   3729  N   VAL A 222       0.050 -18.690  -8.766  1.00  0.00           N  
ATOM   3730  CA  VAL A 222      -1.178 -18.901  -8.040  1.00  0.00           C  
ATOM   3731  C   VAL A 222      -0.855 -19.342  -6.630  1.00  0.00           C  
ATOM   3732  O   VAL A 222      -1.289 -18.740  -5.663  1.00  0.00           O  
ATOM   3733  CB  VAL A 222      -2.046 -19.964  -8.735  1.00  0.00           C  
ATOM   3734  CG1 VAL A 222      -3.194 -20.358  -7.837  1.00  0.00           C  
ATOM   3735  CG2 VAL A 222      -2.546 -19.408 -10.073  1.00  0.00           C  
ATOM   3736  H   VAL A 222       0.284 -19.287  -9.541  1.00  0.00           H  
ATOM   3737  HA  VAL A 222      -1.733 -17.962  -8.018  1.00  0.00           H  
ATOM   3738  HB  VAL A 222      -1.450 -20.862  -8.909  1.00  0.00           H  
ATOM   3739 1HG1 VAL A 222      -3.803 -21.111  -8.335  1.00  0.00           H  
ATOM   3740 2HG1 VAL A 222      -2.803 -20.768  -6.906  1.00  0.00           H  
ATOM   3741 3HG1 VAL A 222      -3.801 -19.488  -7.625  1.00  0.00           H  
ATOM   3742 1HG2 VAL A 222      -3.161 -20.157 -10.571  1.00  0.00           H  
ATOM   3743 2HG2 VAL A 222      -3.139 -18.511  -9.897  1.00  0.00           H  
ATOM   3744 3HG2 VAL A 222      -1.707 -19.162 -10.705  1.00  0.00           H  
ATOM   3745  N   VAL A 223       0.121 -20.213  -6.495  1.00  0.00           N  
ATOM   3746  CA  VAL A 223       0.476 -20.668  -5.168  1.00  0.00           C  
ATOM   3747  C   VAL A 223       0.958 -19.528  -4.284  1.00  0.00           C  
ATOM   3748  O   VAL A 223       0.576 -19.440  -3.120  1.00  0.00           O  
ATOM   3749  CB  VAL A 223       1.579 -21.740  -5.222  1.00  0.00           C  
ATOM   3750  CG1 VAL A 223       2.111 -22.001  -3.823  1.00  0.00           C  
ATOM   3751  CG2 VAL A 223       1.017 -23.013  -5.852  1.00  0.00           C  
ATOM   3752  H   VAL A 223       0.486 -20.697  -7.297  1.00  0.00           H  
ATOM   3753  HA  VAL A 223      -0.409 -21.110  -4.706  1.00  0.00           H  
ATOM   3754  HB  VAL A 223       2.412 -21.376  -5.820  1.00  0.00           H  
ATOM   3755 1HG1 VAL A 223       2.891 -22.761  -3.869  1.00  0.00           H  
ATOM   3756 2HG1 VAL A 223       2.525 -21.079  -3.414  1.00  0.00           H  
ATOM   3757 3HG1 VAL A 223       1.300 -22.351  -3.184  1.00  0.00           H  
ATOM   3758 1HG2 VAL A 223       1.795 -23.773  -5.890  1.00  0.00           H  
ATOM   3759 2HG2 VAL A 223       0.182 -23.378  -5.251  1.00  0.00           H  
ATOM   3760 3HG2 VAL A 223       0.675 -22.814  -6.837  1.00  0.00           H  
ATOM   3761  N   CYS A 224       1.778 -18.645  -4.827  1.00  0.00           N  
ATOM   3762  CA  CYS A 224       2.306 -17.538  -4.050  1.00  0.00           C  
ATOM   3763  C   CYS A 224       1.282 -16.424  -3.790  1.00  0.00           C  
ATOM   3764  O   CYS A 224       1.301 -15.793  -2.732  1.00  0.00           O  
ATOM   3765  CB  CYS A 224       3.492 -16.951  -4.755  1.00  0.00           C  
ATOM   3766  SG  CYS A 224       4.945 -18.019  -4.747  1.00  0.00           S  
ATOM   3767  H   CYS A 224       2.030 -18.731  -5.797  1.00  0.00           H  
ATOM   3768  HA  CYS A 224       2.619 -17.916  -3.078  1.00  0.00           H  
ATOM   3769 1HB  CYS A 224       3.233 -16.750  -5.753  1.00  0.00           H  
ATOM   3770 2HB  CYS A 224       3.764 -16.009  -4.287  1.00  0.00           H  
ATOM   3771  HG  CYS A 224       5.569 -17.409  -5.752  1.00  0.00           H  
ATOM   3772  N   TRP A 225       0.344 -16.241  -4.714  1.00  0.00           N  
ATOM   3773  CA  TRP A 225      -0.664 -15.184  -4.619  1.00  0.00           C  
ATOM   3774  C   TRP A 225      -1.820 -15.572  -3.756  1.00  0.00           C  
ATOM   3775  O   TRP A 225      -2.300 -14.777  -2.950  1.00  0.00           O  
ATOM   3776  CB  TRP A 225      -1.180 -14.829  -6.017  1.00  0.00           C  
ATOM   3777  CG  TRP A 225      -0.258 -14.031  -6.820  1.00  0.00           C  
ATOM   3778  CD1 TRP A 225       0.716 -13.228  -6.367  1.00  0.00           C  
ATOM   3779  CD2 TRP A 225      -0.221 -13.959  -8.264  1.00  0.00           C  
ATOM   3780  CE2 TRP A 225       0.812 -13.081  -8.589  1.00  0.00           C  
ATOM   3781  CE3 TRP A 225      -0.963 -14.551  -9.283  1.00  0.00           C  
ATOM   3782  NE1 TRP A 225       1.374 -12.644  -7.417  1.00  0.00           N  
ATOM   3783  CZ2 TRP A 225       1.127 -12.778  -9.905  1.00  0.00           C  
ATOM   3784  CZ3 TRP A 225      -0.646 -14.245 -10.598  1.00  0.00           C  
ATOM   3785  CH2 TRP A 225       0.373 -13.382 -10.901  1.00  0.00           C  
ATOM   3786  H   TRP A 225       0.415 -16.728  -5.590  1.00  0.00           H  
ATOM   3787  HA  TRP A 225      -0.201 -14.302  -4.178  1.00  0.00           H  
ATOM   3788 1HB  TRP A 225      -1.395 -15.742  -6.568  1.00  0.00           H  
ATOM   3789 2HB  TRP A 225      -2.095 -14.281  -5.932  1.00  0.00           H  
ATOM   3790  HD1 TRP A 225       0.942 -13.068  -5.339  1.00  0.00           H  
ATOM   3791  HE1 TRP A 225       2.145 -11.997  -7.342  1.00  0.00           H  
ATOM   3792  HE3 TRP A 225      -1.773 -15.240  -9.049  1.00  0.00           H  
ATOM   3793  HZ2 TRP A 225       1.934 -12.092 -10.165  1.00  0.00           H  
ATOM   3794  HZ3 TRP A 225      -1.232 -14.711 -11.390  1.00  0.00           H  
ATOM   3795  HH2 TRP A 225       0.590 -13.168 -11.949  1.00  0.00           H  
ATOM   3796  N   THR A 226      -2.175 -16.834  -3.850  1.00  0.00           N  
ATOM   3797  CA  THR A 226      -3.321 -17.372  -3.181  1.00  0.00           C  
ATOM   3798  C   THR A 226      -3.416 -17.049  -1.686  1.00  0.00           C  
ATOM   3799  O   THR A 226      -4.495 -16.660  -1.284  1.00  0.00           O  
ATOM   3800  CB  THR A 226      -3.380 -18.900  -3.347  1.00  0.00           C  
ATOM   3801  CG2 THR A 226      -4.560 -19.463  -2.597  1.00  0.00           C  
ATOM   3802  OG1 THR A 226      -3.498 -19.224  -4.734  1.00  0.00           O  
ATOM   3803  H   THR A 226      -1.683 -17.426  -4.485  1.00  0.00           H  
ATOM   3804  HA  THR A 226      -4.217 -16.940  -3.627  1.00  0.00           H  
ATOM   3805  HB  THR A 226      -2.473 -19.347  -2.965  1.00  0.00           H  
ATOM   3806  HG1 THR A 226      -3.389 -20.170  -4.854  1.00  0.00           H  
ATOM   3807 1HG2 THR A 226      -4.590 -20.544  -2.721  1.00  0.00           H  
ATOM   3808 2HG2 THR A 226      -4.465 -19.222  -1.543  1.00  0.00           H  
ATOM   3809 3HG2 THR A 226      -5.481 -19.028  -2.987  1.00  0.00           H  
ATOM   3810  N   PRO A 227      -2.394 -17.221  -0.808  1.00  0.00           N  
ATOM   3811  CA  PRO A 227      -2.532 -16.934   0.609  1.00  0.00           C  
ATOM   3812  C   PRO A 227      -2.726 -15.451   0.880  1.00  0.00           C  
ATOM   3813  O   PRO A 227      -3.133 -15.069   1.974  1.00  0.00           O  
ATOM   3814  CB  PRO A 227      -1.215 -17.433   1.196  1.00  0.00           C  
ATOM   3815  CG  PRO A 227      -0.241 -17.411   0.042  1.00  0.00           C  
ATOM   3816  CD  PRO A 227      -1.070 -17.763  -1.176  1.00  0.00           C  
ATOM   3817  HA  PRO A 227      -3.382 -17.505   1.013  1.00  0.00           H  
ATOM   3818 1HB  PRO A 227      -0.899 -16.777   2.025  1.00  0.00           H  
ATOM   3819 2HB  PRO A 227      -1.348 -18.441   1.615  1.00  0.00           H  
ATOM   3820 1HG  PRO A 227       0.228 -16.417  -0.044  1.00  0.00           H  
ATOM   3821 2HG  PRO A 227       0.572 -18.131   0.215  1.00  0.00           H  
ATOM   3822 1HD  PRO A 227      -0.642 -17.282  -2.011  1.00  0.00           H  
ATOM   3823 2HD  PRO A 227      -1.085 -18.847  -1.305  1.00  0.00           H  
ATOM   3824  N   TYR A 228      -2.238 -14.614  -0.025  1.00  0.00           N  
ATOM   3825  CA  TYR A 228      -2.420 -13.187   0.151  1.00  0.00           C  
ATOM   3826  C   TYR A 228      -3.843 -12.907  -0.064  1.00  0.00           C  
ATOM   3827  O   TYR A 228      -4.483 -12.189   0.702  1.00  0.00           O  
ATOM   3828  CB  TYR A 228      -1.539 -12.403  -0.826  1.00  0.00           C  
ATOM   3829  CG  TYR A 228      -1.319 -10.971  -0.431  1.00  0.00           C  
ATOM   3830  CD1 TYR A 228      -1.599 -10.555   0.859  1.00  0.00           C  
ATOM   3831  CD2 TYR A 228      -0.835 -10.064  -1.362  1.00  0.00           C  
ATOM   3832  CE1 TYR A 228      -1.397  -9.243   1.222  1.00  0.00           C  
ATOM   3833  CE2 TYR A 228      -0.632  -8.747  -1.001  1.00  0.00           C  
ATOM   3834  CZ  TYR A 228      -0.911  -8.338   0.285  1.00  0.00           C  
ATOM   3835  OH  TYR A 228      -0.711  -7.026   0.651  1.00  0.00           O  
ATOM   3836  H   TYR A 228      -2.074 -14.949  -0.964  1.00  0.00           H  
ATOM   3837  HA  TYR A 228      -2.128 -12.924   1.169  1.00  0.00           H  
ATOM   3838 1HB  TYR A 228      -0.566 -12.888  -0.903  1.00  0.00           H  
ATOM   3839 2HB  TYR A 228      -1.988 -12.415  -1.812  1.00  0.00           H  
ATOM   3840  HD1 TYR A 228      -1.975 -11.259   1.582  1.00  0.00           H  
ATOM   3841  HD2 TYR A 228      -0.614 -10.393  -2.380  1.00  0.00           H  
ATOM   3842  HE1 TYR A 228      -1.618  -8.922   2.236  1.00  0.00           H  
ATOM   3843  HE2 TYR A 228      -0.252  -8.033  -1.733  1.00  0.00           H  
ATOM   3844  HH  TYR A 228      -0.033  -6.985   1.331  1.00  0.00           H  
ATOM   3845  N   HIS A 229      -4.347 -13.516  -1.108  1.00  0.00           N  
ATOM   3846  CA  HIS A 229      -5.690 -13.317  -1.499  1.00  0.00           C  
ATOM   3847  C   HIS A 229      -6.572 -13.869  -0.427  1.00  0.00           C  
ATOM   3848  O   HIS A 229      -7.432 -13.162   0.067  1.00  0.00           O  
ATOM   3849  CB  HIS A 229      -5.988 -13.985  -2.835  1.00  0.00           C  
ATOM   3850  CG  HIS A 229      -5.479 -13.231  -3.991  1.00  0.00           C  
ATOM   3851  CD2 HIS A 229      -4.534 -13.529  -4.896  1.00  0.00           C  
ATOM   3852  ND1 HIS A 229      -5.956 -11.985  -4.332  1.00  0.00           N  
ATOM   3853  CE1 HIS A 229      -5.321 -11.552  -5.402  1.00  0.00           C  
ATOM   3854  NE2 HIS A 229      -4.453 -12.470  -5.765  1.00  0.00           N  
ATOM   3855  H   HIS A 229      -3.723 -14.028  -1.719  1.00  0.00           H  
ATOM   3856  HA  HIS A 229      -5.880 -12.250  -1.614  1.00  0.00           H  
ATOM   3857 1HB  HIS A 229      -5.548 -14.975  -2.852  1.00  0.00           H  
ATOM   3858 2HB  HIS A 229      -7.066 -14.105  -2.949  1.00  0.00           H  
ATOM   3859  HD2 HIS A 229      -3.945 -14.441  -4.933  1.00  0.00           H  
ATOM   3860  HE1 HIS A 229      -5.487 -10.597  -5.899  1.00  0.00           H  
ATOM   3861  HE2 HIS A 229      -3.825 -12.411  -6.554  1.00  0.00           H  
ATOM   3862  N   LEU A 230      -6.252 -15.063   0.069  1.00  0.00           N  
ATOM   3863  CA  LEU A 230      -7.086 -15.679   1.067  1.00  0.00           C  
ATOM   3864  C   LEU A 230      -7.098 -14.854   2.305  1.00  0.00           C  
ATOM   3865  O   LEU A 230      -8.116 -14.782   2.957  1.00  0.00           O  
ATOM   3866  CB  LEU A 230      -6.629 -17.093   1.419  1.00  0.00           C  
ATOM   3867  CG  LEU A 230      -6.859 -18.157   0.364  1.00  0.00           C  
ATOM   3868  CD1 LEU A 230      -6.171 -19.441   0.795  1.00  0.00           C  
ATOM   3869  CD2 LEU A 230      -8.353 -18.362   0.180  1.00  0.00           C  
ATOM   3870  H   LEU A 230      -5.565 -15.616  -0.399  1.00  0.00           H  
ATOM   3871  HA  LEU A 230      -8.100 -15.747   0.675  1.00  0.00           H  
ATOM   3872 1HB  LEU A 230      -5.566 -17.069   1.629  1.00  0.00           H  
ATOM   3873 2HB  LEU A 230      -7.149 -17.410   2.321  1.00  0.00           H  
ATOM   3874  HG  LEU A 230      -6.425 -17.851  -0.573  1.00  0.00           H  
ATOM   3875 1HD1 LEU A 230      -6.331 -20.210   0.038  1.00  0.00           H  
ATOM   3876 2HD1 LEU A 230      -5.102 -19.259   0.905  1.00  0.00           H  
ATOM   3877 3HD1 LEU A 230      -6.585 -19.772   1.746  1.00  0.00           H  
ATOM   3878 1HD2 LEU A 230      -8.526 -19.123  -0.579  1.00  0.00           H  
ATOM   3879 2HD2 LEU A 230      -8.794 -18.681   1.124  1.00  0.00           H  
ATOM   3880 3HD2 LEU A 230      -8.812 -17.423  -0.138  1.00  0.00           H  
ATOM   3881  N   PHE A 231      -5.967 -14.276   2.694  1.00  0.00           N  
ATOM   3882  CA  PHE A 231      -5.989 -13.536   3.927  1.00  0.00           C  
ATOM   3883  C   PHE A 231      -6.892 -12.353   3.813  1.00  0.00           C  
ATOM   3884  O   PHE A 231      -7.816 -12.184   4.603  1.00  0.00           O  
ATOM   3885  CB  PHE A 231      -4.581 -13.075   4.308  1.00  0.00           C  
ATOM   3886  CG  PHE A 231      -4.559 -11.853   5.180  1.00  0.00           C  
ATOM   3887  CD1 PHE A 231      -5.302 -11.806   6.350  1.00  0.00           C  
ATOM   3888  CD2 PHE A 231      -3.797 -10.748   4.834  1.00  0.00           C  
ATOM   3889  CE1 PHE A 231      -5.283 -10.680   7.154  1.00  0.00           C  
ATOM   3890  CE2 PHE A 231      -3.774  -9.623   5.635  1.00  0.00           C  
ATOM   3891  CZ  PHE A 231      -4.519  -9.590   6.797  1.00  0.00           C  
ATOM   3892  H   PHE A 231      -5.093 -14.443   2.211  1.00  0.00           H  
ATOM   3893  HA  PHE A 231      -6.365 -14.189   4.715  1.00  0.00           H  
ATOM   3894 1HB  PHE A 231      -4.066 -13.878   4.833  1.00  0.00           H  
ATOM   3895 2HB  PHE A 231      -4.012 -12.858   3.404  1.00  0.00           H  
ATOM   3896  HD1 PHE A 231      -5.906 -12.668   6.634  1.00  0.00           H  
ATOM   3897  HD2 PHE A 231      -3.209 -10.774   3.915  1.00  0.00           H  
ATOM   3898  HE1 PHE A 231      -5.872 -10.657   8.071  1.00  0.00           H  
ATOM   3899  HE2 PHE A 231      -3.169  -8.763   5.351  1.00  0.00           H  
ATOM   3900  HZ  PHE A 231      -4.504  -8.704   7.429  1.00  0.00           H  
ATOM   3901  N   SER A 232      -6.724 -11.613   2.725  1.00  0.00           N  
ATOM   3902  CA  SER A 232      -7.381 -10.346   2.613  1.00  0.00           C  
ATOM   3903  C   SER A 232      -8.861 -10.634   2.629  1.00  0.00           C  
ATOM   3904  O   SER A 232      -9.612 -10.059   3.410  1.00  0.00           O  
ATOM   3905  CB  SER A 232      -6.975  -9.624   1.342  1.00  0.00           C  
ATOM   3906  OG  SER A 232      -5.612  -9.300   1.362  1.00  0.00           O  
ATOM   3907  H   SER A 232      -5.995 -11.835   2.067  1.00  0.00           H  
ATOM   3908  HA  SER A 232      -7.075  -9.722   3.455  1.00  0.00           H  
ATOM   3909 1HB  SER A 232      -7.189 -10.257   0.481  1.00  0.00           H  
ATOM   3910 2HB  SER A 232      -7.566  -8.716   1.236  1.00  0.00           H  
ATOM   3911  HG  SER A 232      -5.141 -10.135   1.304  1.00  0.00           H  
ATOM   3912  N   ILE A 233      -9.224 -11.713   1.934  1.00  0.00           N  
ATOM   3913  CA  ILE A 233     -10.582 -12.149   1.776  1.00  0.00           C  
ATOM   3914  C   ILE A 233     -11.189 -12.547   3.089  1.00  0.00           C  
ATOM   3915  O   ILE A 233     -12.238 -12.068   3.442  1.00  0.00           O  
ATOM   3916  CB  ILE A 233     -10.666 -13.333   0.794  1.00  0.00           C  
ATOM   3917  CG1 ILE A 233     -10.322 -12.874  -0.626  1.00  0.00           C  
ATOM   3918  CG2 ILE A 233     -12.050 -13.961   0.834  1.00  0.00           C  
ATOM   3919  CD1 ILE A 233     -10.050 -14.009  -1.585  1.00  0.00           C  
ATOM   3920  H   ILE A 233      -8.544 -12.127   1.330  1.00  0.00           H  
ATOM   3921  HA  ILE A 233     -11.166 -11.325   1.369  1.00  0.00           H  
ATOM   3922  HB  ILE A 233      -9.927 -14.086   1.068  1.00  0.00           H  
ATOM   3923 1HG1 ILE A 233     -11.144 -12.280  -1.024  1.00  0.00           H  
ATOM   3924 2HG1 ILE A 233      -9.441 -12.233  -0.597  1.00  0.00           H  
ATOM   3925 1HG2 ILE A 233     -12.091 -14.795   0.134  1.00  0.00           H  
ATOM   3926 2HG2 ILE A 233     -12.257 -14.322   1.841  1.00  0.00           H  
ATOM   3927 3HG2 ILE A 233     -12.795 -13.217   0.556  1.00  0.00           H  
ATOM   3928 1HD1 ILE A 233      -9.813 -13.605  -2.570  1.00  0.00           H  
ATOM   3929 2HD1 ILE A 233      -9.206 -14.597  -1.222  1.00  0.00           H  
ATOM   3930 3HD1 ILE A 233     -10.930 -14.645  -1.657  1.00  0.00           H  
ATOM   3931  N   TRP A 234     -10.459 -13.344   3.863  1.00  0.00           N  
ATOM   3932  CA  TRP A 234     -10.926 -13.843   5.142  1.00  0.00           C  
ATOM   3933  C   TRP A 234     -11.145 -12.741   6.139  1.00  0.00           C  
ATOM   3934  O   TRP A 234     -12.070 -12.800   6.952  1.00  0.00           O  
ATOM   3935  CB  TRP A 234      -9.925 -14.846   5.718  1.00  0.00           C  
ATOM   3936  CG  TRP A 234      -9.925 -16.166   5.007  1.00  0.00           C  
ATOM   3937  CD1 TRP A 234     -10.939 -16.692   4.266  1.00  0.00           C  
ATOM   3938  CD2 TRP A 234      -8.853 -17.138   4.968  1.00  0.00           C  
ATOM   3939  CE2 TRP A 234      -9.301 -18.208   4.189  1.00  0.00           C  
ATOM   3940  CE3 TRP A 234      -7.568 -17.186   5.522  1.00  0.00           C  
ATOM   3941  NE1 TRP A 234     -10.576 -17.919   3.770  1.00  0.00           N  
ATOM   3942  CZ2 TRP A 234      -8.512 -19.322   3.947  1.00  0.00           C  
ATOM   3943  CZ3 TRP A 234      -6.775 -18.302   5.279  1.00  0.00           C  
ATOM   3944  CH2 TRP A 234      -7.236 -19.341   4.511  1.00  0.00           C  
ATOM   3945  H   TRP A 234      -9.629 -13.748   3.484  1.00  0.00           H  
ATOM   3946  HA  TRP A 234     -11.881 -14.346   4.990  1.00  0.00           H  
ATOM   3947 1HB  TRP A 234      -8.919 -14.428   5.664  1.00  0.00           H  
ATOM   3948 2HB  TRP A 234     -10.150 -15.022   6.769  1.00  0.00           H  
ATOM   3949  HD1 TRP A 234     -11.898 -16.209   4.092  1.00  0.00           H  
ATOM   3950  HE1 TRP A 234     -11.151 -18.515   3.193  1.00  0.00           H  
ATOM   3951  HE3 TRP A 234      -7.196 -16.362   6.131  1.00  0.00           H  
ATOM   3952  HZ2 TRP A 234      -8.860 -20.158   3.340  1.00  0.00           H  
ATOM   3953  HZ3 TRP A 234      -5.776 -18.331   5.715  1.00  0.00           H  
ATOM   3954  HH2 TRP A 234      -6.589 -20.202   4.340  1.00  0.00           H  
ATOM   3955  N   GLU A 235     -10.241 -11.791   6.152  1.00  0.00           N  
ATOM   3956  CA  GLU A 235     -10.384 -10.682   7.052  1.00  0.00           C  
ATOM   3957  C   GLU A 235     -11.617  -9.906   6.810  1.00  0.00           C  
ATOM   3958  O   GLU A 235     -12.295  -9.492   7.744  1.00  0.00           O  
ATOM   3959  CB  GLU A 235      -9.177  -9.748   6.943  1.00  0.00           C  
ATOM   3960  CG  GLU A 235      -9.234  -8.536   7.860  1.00  0.00           C  
ATOM   3961  CD  GLU A 235      -8.091  -7.583   7.643  1.00  0.00           C  
ATOM   3962  OE1 GLU A 235      -7.287  -7.836   6.778  1.00  0.00           O  
ATOM   3963  OE2 GLU A 235      -8.021  -6.601   8.344  1.00  0.00           O1-
ATOM   3964  H   GLU A 235      -9.527 -11.757   5.443  1.00  0.00           H  
ATOM   3965  HA  GLU A 235     -10.436 -11.067   8.071  1.00  0.00           H  
ATOM   3966 1HB  GLU A 235      -8.267 -10.302   7.176  1.00  0.00           H  
ATOM   3967 2HB  GLU A 235      -9.087  -9.388   5.917  1.00  0.00           H  
ATOM   3968 1HG  GLU A 235     -10.170  -8.006   7.687  1.00  0.00           H  
ATOM   3969 2HG  GLU A 235      -9.227  -8.875   8.895  1.00  0.00           H  
ATOM   3970  N   LEU A 236     -11.952  -9.738   5.565  1.00  0.00           N  
ATOM   3971  CA  LEU A 236     -13.071  -8.911   5.301  1.00  0.00           C  
ATOM   3972  C   LEU A 236     -14.254  -9.739   4.920  1.00  0.00           C  
ATOM   3973  O   LEU A 236     -15.256  -9.213   4.433  1.00  0.00           O  
ATOM   3974  CB  LEU A 236     -12.741  -7.915   4.181  1.00  0.00           C  
ATOM   3975  CG  LEU A 236     -11.634  -6.903   4.496  1.00  0.00           C  
ATOM   3976  CD1 LEU A 236     -11.295  -6.111   3.240  1.00  0.00           C  
ATOM   3977  CD2 LEU A 236     -12.092  -5.981   5.617  1.00  0.00           C  
ATOM   3978  H   LEU A 236     -11.417 -10.123   4.801  1.00  0.00           H  
ATOM   3979  HA  LEU A 236     -13.309  -8.352   6.204  1.00  0.00           H  
ATOM   3980 1HB  LEU A 236     -12.437  -8.474   3.298  1.00  0.00           H  
ATOM   3981 2HB  LEU A 236     -13.643  -7.355   3.938  1.00  0.00           H  
ATOM   3982  HG  LEU A 236     -10.733  -7.433   4.808  1.00  0.00           H  
ATOM   3983 1HD1 LEU A 236     -10.509  -5.392   3.464  1.00  0.00           H  
ATOM   3984 2HD1 LEU A 236     -10.952  -6.792   2.462  1.00  0.00           H  
ATOM   3985 3HD1 LEU A 236     -12.183  -5.582   2.894  1.00  0.00           H  
ATOM   3986 1HD2 LEU A 236     -11.304  -5.261   5.842  1.00  0.00           H  
ATOM   3987 2HD2 LEU A 236     -12.991  -5.449   5.306  1.00  0.00           H  
ATOM   3988 3HD2 LEU A 236     -12.309  -6.571   6.507  1.00  0.00           H  
ATOM   3989  N   THR A 237     -14.137 -11.054   5.092  1.00  0.00           N  
ATOM   3990  CA  THR A 237     -15.306 -11.868   4.869  1.00  0.00           C  
ATOM   3991  C   THR A 237     -15.535 -12.446   6.248  1.00  0.00           C  
ATOM   3992  O   THR A 237     -16.390 -11.955   6.984  1.00  0.00           O  
ATOM   3993  CB  THR A 237     -15.115 -12.974   3.833  1.00  0.00           C  
ATOM   3994  CG2 THR A 237     -16.393 -13.761   3.640  1.00  0.00           C  
ATOM   3995  OG1 THR A 237     -14.733 -12.370   2.615  1.00  0.00           O  
ATOM   3996  H   THR A 237     -13.226 -11.481   5.167  1.00  0.00           H  
ATOM   3997  HA  THR A 237     -16.108 -11.228   4.503  1.00  0.00           H  
ATOM   3998  HB  THR A 237     -14.329 -13.652   4.163  1.00  0.00           H  
ATOM   3999  HG1 THR A 237     -13.834 -12.057   2.746  1.00  0.00           H  
ATOM   4000 1HG2 THR A 237     -16.230 -14.542   2.900  1.00  0.00           H  
ATOM   4001 2HG2 THR A 237     -16.688 -14.213   4.589  1.00  0.00           H  
ATOM   4002 3HG2 THR A 237     -17.180 -13.093   3.298  1.00  0.00           H  
ATOM   4003  N   ILE A 238     -14.528 -13.327   6.562  1.00  0.00           N  
ATOM   4004  CA  ILE A 238     -14.994 -13.767   7.887  1.00  0.00           C  
ATOM   4005  C   ILE A 238     -14.260 -12.932   8.930  1.00  0.00           C  
ATOM   4006  O   ILE A 238     -13.356 -13.422   9.610  1.00  0.00           O  
ATOM   4007  CB  ILE A 238     -14.734 -15.266   8.125  1.00  0.00           C  
ATOM   4008  CG1 ILE A 238     -15.332 -16.099   6.987  1.00  0.00           C  
ATOM   4009  CG2 ILE A 238     -15.309 -15.699   9.465  1.00  0.00           C  
ATOM   4010  CD1 ILE A 238     -16.830 -15.950   6.843  1.00  0.00           C  
ATOM   4011  H   ILE A 238     -13.864 -13.967   6.971  1.00  0.00           H  
ATOM   4012  HA  ILE A 238     -16.069 -13.601   7.948  1.00  0.00           H  
ATOM   4013  HB  ILE A 238     -13.662 -15.454   8.122  1.00  0.00           H  
ATOM   4014 1HG1 ILE A 238     -14.868 -15.811   6.044  1.00  0.00           H  
ATOM   4015 2HG1 ILE A 238     -15.110 -17.153   7.152  1.00  0.00           H  
ATOM   4016 1HG2 ILE A 238     -15.117 -16.762   9.616  1.00  0.00           H  
ATOM   4017 2HG2 ILE A 238     -14.839 -15.128  10.263  1.00  0.00           H  
ATOM   4018 3HG2 ILE A 238     -16.384 -15.520   9.474  1.00  0.00           H  
ATOM   4019 1HD1 ILE A 238     -17.179 -16.570   6.017  1.00  0.00           H  
ATOM   4020 2HD1 ILE A 238     -17.317 -16.266   7.766  1.00  0.00           H  
ATOM   4021 3HD1 ILE A 238     -17.074 -14.907   6.642  1.00  0.00           H  
ATOM   4022  N   HIS A 239     -14.801 -11.769   9.225  1.00  0.00           N  
ATOM   4023  CA  HIS A 239     -14.104 -10.791  10.053  1.00  0.00           C  
ATOM   4024  C   HIS A 239     -13.926 -11.264  11.461  1.00  0.00           C  
ATOM   4025  O   HIS A 239     -12.918 -10.976  12.107  1.00  0.00           O  
ATOM   4026  CB  HIS A 239     -14.854  -9.455  10.065  1.00  0.00           C  
ATOM   4027  CG  HIS A 239     -14.048  -8.318  10.611  1.00  0.00           C  
ATOM   4028  CD2 HIS A 239     -14.253  -7.512  11.679  1.00  0.00           C  
ATOM   4029  ND1 HIS A 239     -12.868  -7.899  10.034  1.00  0.00           N  
ATOM   4030  CE1 HIS A 239     -12.381  -6.883  10.726  1.00  0.00           C  
ATOM   4031  NE2 HIS A 239     -13.201  -6.629  11.729  1.00  0.00           N  
ATOM   4032  H   HIS A 239     -15.662 -11.497   8.774  1.00  0.00           H  
ATOM   4033  HA  HIS A 239     -13.109 -10.613   9.644  1.00  0.00           H  
ATOM   4034 1HB  HIS A 239     -15.161  -9.200   9.050  1.00  0.00           H  
ATOM   4035 2HB  HIS A 239     -15.758  -9.552  10.665  1.00  0.00           H  
ATOM   4036  HD1 HIS A 239     -12.472  -8.240   9.181  1.00  0.00           H  
ATOM   4037  HD2 HIS A 239     -15.042  -7.463  12.430  1.00  0.00           H  
ATOM   4038  HE1 HIS A 239     -11.446  -6.406  10.429  1.00  0.00           H  
ATOM   4039  N   HIS A 240     -14.912 -11.988  11.941  1.00  0.00           N  
ATOM   4040  CA  HIS A 240     -14.932 -12.363  13.323  1.00  0.00           C  
ATOM   4041  C   HIS A 240     -14.449 -13.785  13.535  1.00  0.00           C  
ATOM   4042  O   HIS A 240     -14.776 -14.406  14.545  1.00  0.00           O  
ATOM   4043  CB  HIS A 240     -16.346 -12.207  13.892  1.00  0.00           C  
ATOM   4044  CG  HIS A 240     -16.846 -10.797  13.881  1.00  0.00           C  
ATOM   4045  CD2 HIS A 240     -17.752 -10.177  13.088  1.00  0.00           C  
ATOM   4046  ND1 HIS A 240     -16.403  -9.843  14.774  1.00  0.00           N  
ATOM   4047  CE1 HIS A 240     -17.015  -8.696  14.529  1.00  0.00           C  
ATOM   4048  NE2 HIS A 240     -17.837  -8.873  13.511  1.00  0.00           N  
ATOM   4049  H   HIS A 240     -15.664 -12.280  11.333  1.00  0.00           H  
ATOM   4050  HA  HIS A 240     -14.263 -11.714  13.887  1.00  0.00           H  
ATOM   4051 1HB  HIS A 240     -17.040 -12.820  13.317  1.00  0.00           H  
ATOM   4052 2HB  HIS A 240     -16.366 -12.568  14.920  1.00  0.00           H  
ATOM   4053  HD1 HIS A 240     -15.674  -9.958  15.449  1.00  0.00           H  
ATOM   4054  HD2 HIS A 240     -18.360 -10.521  12.251  1.00  0.00           H  
ATOM   4055  HE1 HIS A 240     -16.799  -7.813  15.129  1.00  0.00           H  
ATOM   4056  N   ASN A 241     -13.673 -14.300  12.589  1.00  0.00           N  
ATOM   4057  CA  ASN A 241     -13.033 -15.584  12.798  1.00  0.00           C  
ATOM   4058  C   ASN A 241     -12.246 -15.466  14.079  1.00  0.00           C  
ATOM   4059  O   ASN A 241     -11.372 -14.617  14.201  1.00  0.00           O  
ATOM   4060  CB  ASN A 241     -12.147 -15.975  11.630  1.00  0.00           C  
ATOM   4061  CG  ASN A 241     -11.670 -17.398  11.719  1.00  0.00           C  
ATOM   4062  ND2 ASN A 241     -12.350 -18.286  11.038  1.00  0.00           N  
ATOM   4063  OD1 ASN A 241     -10.684 -17.695  12.404  1.00  0.00           O  
ATOM   4064  H   ASN A 241     -13.543 -13.827  11.700  1.00  0.00           H  
ATOM   4065  HA  ASN A 241     -13.807 -16.344  12.903  1.00  0.00           H  
ATOM   4066 1HB  ASN A 241     -12.696 -15.846  10.697  1.00  0.00           H  
ATOM   4067 2HB  ASN A 241     -11.279 -15.316  11.593  1.00  0.00           H  
ATOM   4068 1HD2 ASN A 241     -12.079 -19.248  11.059  1.00  0.00           H  
ATOM   4069 2HD2 ASN A 241     -13.141 -18.001  10.496  1.00  0.00           H  
ATOM   4070  N   SER A 242     -12.201 -16.561  14.829  1.00  0.00           N  
ATOM   4071  CA  SER A 242     -11.484 -16.526  16.099  1.00  0.00           C  
ATOM   4072  C   SER A 242      -9.989 -16.239  15.920  1.00  0.00           C  
ATOM   4073  O   SER A 242      -9.321 -15.841  16.875  1.00  0.00           O  
ATOM   4074  CB  SER A 242     -11.666 -17.845  16.825  1.00  0.00           C  
ATOM   4075  OG  SER A 242     -11.041 -18.890  16.130  1.00  0.00           O  
ATOM   4076  H   SER A 242     -12.776 -17.360  14.601  1.00  0.00           H  
ATOM   4077  HA  SER A 242     -11.902 -15.726  16.710  1.00  0.00           H  
ATOM   4078 1HB  SER A 242     -11.246 -17.769  17.827  1.00  0.00           H  
ATOM   4079 2HB  SER A 242     -12.728 -18.059  16.929  1.00  0.00           H  
ATOM   4080  HG  SER A 242     -10.238 -18.518  15.758  1.00  0.00           H  
ATOM   4081  N   TYR A 243      -9.456 -16.453  14.713  1.00  0.00           N  
ATOM   4082  CA  TYR A 243      -8.042 -16.245  14.475  1.00  0.00           C  
ATOM   4083  C   TYR A 243      -7.720 -15.068  13.562  1.00  0.00           C  
ATOM   4084  O   TYR A 243      -6.555 -14.753  13.357  1.00  0.00           O  
ATOM   4085  CB  TYR A 243      -7.431 -17.523  13.899  1.00  0.00           C  
ATOM   4086  CG  TYR A 243      -7.479 -18.702  14.846  1.00  0.00           C  
ATOM   4087  CD1 TYR A 243      -8.223 -19.827  14.517  1.00  0.00           C  
ATOM   4088  CD2 TYR A 243      -6.780 -18.660  16.043  1.00  0.00           C  
ATOM   4089  CE1 TYR A 243      -8.267 -20.903  15.380  1.00  0.00           C  
ATOM   4090  CE2 TYR A 243      -6.824 -19.737  16.907  1.00  0.00           C  
ATOM   4091  CZ  TYR A 243      -7.563 -20.855  16.579  1.00  0.00           C  
ATOM   4092  OH  TYR A 243      -7.607 -21.928  17.440  1.00  0.00           O  
ATOM   4093  H   TYR A 243     -10.036 -16.769  13.945  1.00  0.00           H  
ATOM   4094  HA  TYR A 243      -7.562 -16.018  15.427  1.00  0.00           H  
ATOM   4095 1HB  TYR A 243      -7.959 -17.800  12.985  1.00  0.00           H  
ATOM   4096 2HB  TYR A 243      -6.390 -17.342  13.636  1.00  0.00           H  
ATOM   4097  HD1 TYR A 243      -8.772 -19.861  13.576  1.00  0.00           H  
ATOM   4098  HD2 TYR A 243      -6.197 -17.776  16.302  1.00  0.00           H  
ATOM   4099  HE1 TYR A 243      -8.850 -21.786  15.122  1.00  0.00           H  
ATOM   4100  HE2 TYR A 243      -6.276 -19.703  17.849  1.00  0.00           H  
ATOM   4101  HH  TYR A 243      -8.186 -22.603  17.079  1.00  0.00           H  
ATOM   4102  N   SER A 244      -8.714 -14.243  13.228  1.00  0.00           N  
ATOM   4103  CA  SER A 244      -8.509 -13.084  12.351  1.00  0.00           C  
ATOM   4104  C   SER A 244      -7.598 -12.001  12.901  1.00  0.00           C  
ATOM   4105  O   SER A 244      -7.014 -11.230  12.144  1.00  0.00           O  
ATOM   4106  CB  SER A 244      -9.853 -12.462  12.025  1.00  0.00           C  
ATOM   4107  OG  SER A 244     -10.423 -11.875  13.162  1.00  0.00           O  
ATOM   4108  H   SER A 244      -9.630 -14.403  13.598  1.00  0.00           H  
ATOM   4109  HA  SER A 244      -8.040 -13.427  11.428  1.00  0.00           H  
ATOM   4110 1HB  SER A 244      -9.726 -11.708  11.248  1.00  0.00           H  
ATOM   4111 2HB  SER A 244     -10.522 -13.227  11.633  1.00  0.00           H  
ATOM   4112  HG  SER A 244     -11.306 -11.600  12.903  1.00  0.00           H  
ATOM   4113  N   HIS A 245      -7.456 -11.944  14.214  1.00  0.00           N  
ATOM   4114  CA  HIS A 245      -6.605 -10.943  14.827  1.00  0.00           C  
ATOM   4115  C   HIS A 245      -5.521 -11.599  15.661  1.00  0.00           C  
ATOM   4116  O   HIS A 245      -4.967 -10.996  16.582  1.00  0.00           O  
ATOM   4117  CB  HIS A 245      -7.427  -9.989  15.699  1.00  0.00           C  
ATOM   4118  CG  HIS A 245      -8.226  -8.995  14.914  1.00  0.00           C  
ATOM   4119  CD2 HIS A 245      -8.063  -7.664  14.732  1.00  0.00           C  
ATOM   4120  ND1 HIS A 245      -9.353  -9.345  14.199  1.00  0.00           N  
ATOM   4121  CE1 HIS A 245      -9.848  -8.270  13.611  1.00  0.00           C  
ATOM   4122  NE2 HIS A 245      -9.085  -7.239  13.919  1.00  0.00           N  
ATOM   4123  H   HIS A 245      -7.961 -12.595  14.799  1.00  0.00           H  
ATOM   4124  HA  HIS A 245      -6.114 -10.358  14.049  1.00  0.00           H  
ATOM   4125 1HB  HIS A 245      -8.113 -10.565  16.321  1.00  0.00           H  
ATOM   4126 2HB  HIS A 245      -6.762  -9.440  16.366  1.00  0.00           H  
ATOM   4127  HD1 HIS A 245      -9.789 -10.245  14.186  1.00  0.00           H  
ATOM   4128  HD2 HIS A 245      -7.321  -6.952  15.094  1.00  0.00           H  
ATOM   4129  HE1 HIS A 245     -10.745  -8.338  12.996  1.00  0.00           H  
ATOM   4130  N   HIS A 246      -5.269 -12.864  15.356  1.00  0.00           N  
ATOM   4131  CA  HIS A 246      -4.262 -13.660  16.030  1.00  0.00           C  
ATOM   4132  C   HIS A 246      -3.318 -14.205  14.977  1.00  0.00           C  
ATOM   4133  O   HIS A 246      -2.169 -13.772  14.882  1.00  0.00           O  
ATOM   4134  CB  HIS A 246      -4.891 -14.802  16.833  1.00  0.00           C  
ATOM   4135  CG  HIS A 246      -3.914 -15.540  17.696  1.00  0.00           C  
ATOM   4136  CD2 HIS A 246      -3.521 -16.835  17.691  1.00  0.00           C  
ATOM   4137  ND1 HIS A 246      -3.213 -14.929  18.716  1.00  0.00           N  
ATOM   4138  CE1 HIS A 246      -2.431 -15.820  19.301  1.00  0.00           C  
ATOM   4139  NE2 HIS A 246      -2.598 -16.982  18.698  1.00  0.00           N  
ATOM   4140  H   HIS A 246      -5.761 -13.289  14.585  1.00  0.00           H  
ATOM   4141  HA  HIS A 246      -3.709 -13.031  16.729  1.00  0.00           H  
ATOM   4142 1HB  HIS A 246      -5.681 -14.407  17.473  1.00  0.00           H  
ATOM   4143 2HB  HIS A 246      -5.351 -15.517  16.151  1.00  0.00           H  
ATOM   4144  HD1 HIS A 246      -3.329 -13.987  19.031  1.00  0.00           H  
ATOM   4145  HD2 HIS A 246      -3.796 -17.691  17.073  1.00  0.00           H  
ATOM   4146  HE1 HIS A 246      -1.793 -15.533  20.136  1.00  0.00           H  
ATOM   4147  N   VAL A 247      -3.820 -15.139  14.171  1.00  0.00           N  
ATOM   4148  CA  VAL A 247      -2.984 -15.840  13.217  1.00  0.00           C  
ATOM   4149  C   VAL A 247      -2.855 -15.044  11.952  1.00  0.00           C  
ATOM   4150  O   VAL A 247      -1.753 -14.913  11.427  1.00  0.00           O  
ATOM   4151  CB  VAL A 247      -3.574 -17.226  12.892  1.00  0.00           C  
ATOM   4152  CG1 VAL A 247      -2.720 -17.936  11.851  1.00  0.00           C  
ATOM   4153  CG2 VAL A 247      -3.678 -18.056  14.161  1.00  0.00           C  
ATOM   4154  H   VAL A 247      -4.794 -15.387  14.248  1.00  0.00           H  
ATOM   4155  HA  VAL A 247      -1.998 -15.983  13.661  1.00  0.00           H  
ATOM   4156  HB  VAL A 247      -4.565 -17.095  12.459  1.00  0.00           H  
ATOM   4157 1HG1 VAL A 247      -3.151 -18.913  11.633  1.00  0.00           H  
ATOM   4158 2HG1 VAL A 247      -2.689 -17.341  10.939  1.00  0.00           H  
ATOM   4159 3HG1 VAL A 247      -1.708 -18.065  12.236  1.00  0.00           H  
ATOM   4160 1HG2 VAL A 247      -4.096 -19.034  13.924  1.00  0.00           H  
ATOM   4161 2HG2 VAL A 247      -2.686 -18.180  14.597  1.00  0.00           H  
ATOM   4162 3HG2 VAL A 247      -4.326 -17.548  14.876  1.00  0.00           H  
ATOM   4163  N   MET A 248      -3.971 -14.531  11.425  1.00  0.00           N  
ATOM   4164  CA  MET A 248      -3.833 -13.729  10.234  1.00  0.00           C  
ATOM   4165  C   MET A 248      -3.062 -12.490  10.535  1.00  0.00           C  
ATOM   4166  O   MET A 248      -2.384 -11.962   9.661  1.00  0.00           O  
ATOM   4167  CB  MET A 248      -5.204 -13.376   9.657  1.00  0.00           C  
ATOM   4168  CG  MET A 248      -5.967 -14.560   9.081  1.00  0.00           C  
ATOM   4169  SD  MET A 248      -5.119 -15.321   7.682  1.00  0.00           S  
ATOM   4170  CE  MET A 248      -4.290 -16.686   8.492  1.00  0.00           C  
ATOM   4171  H   MET A 248      -4.876 -14.650  11.859  1.00  0.00           H  
ATOM   4172  HA  MET A 248      -3.286 -14.306   9.490  1.00  0.00           H  
ATOM   4173 1HB  MET A 248      -5.821 -12.928  10.435  1.00  0.00           H  
ATOM   4174 2HB  MET A 248      -5.086 -12.637   8.865  1.00  0.00           H  
ATOM   4175 1HG  MET A 248      -6.104 -15.316   9.853  1.00  0.00           H  
ATOM   4176 2HG  MET A 248      -6.952 -14.231   8.748  1.00  0.00           H  
ATOM   4177 1HE  MET A 248      -3.720 -17.254   7.756  1.00  0.00           H  
ATOM   4178 2HE  MET A 248      -3.613 -16.300   9.256  1.00  0.00           H  
ATOM   4179 3HE  MET A 248      -5.031 -17.337   8.958  1.00  0.00           H  
ATOM   4180  N   GLN A 249      -3.174 -12.006  11.773  1.00  0.00           N  
ATOM   4181  CA  GLN A 249      -2.493 -10.778  12.108  1.00  0.00           C  
ATOM   4182  C   GLN A 249      -0.994 -11.006  12.052  1.00  0.00           C  
ATOM   4183  O   GLN A 249      -0.257 -10.205  11.481  1.00  0.00           O  
ATOM   4184  CB  GLN A 249      -2.910 -10.282  13.495  1.00  0.00           C  
ATOM   4185  CG  GLN A 249      -2.292  -8.953  13.894  1.00  0.00           C  
ATOM   4186  CD  GLN A 249      -2.888  -8.397  15.173  1.00  0.00           C  
ATOM   4187  NE2 GLN A 249      -2.110  -8.426  16.248  1.00  0.00           N  
ATOM   4188  OE1 GLN A 249      -4.037  -7.946  15.194  1.00  0.00           O  
ATOM   4189  H   GLN A 249      -3.734 -12.486  12.465  1.00  0.00           H  
ATOM   4190  HA  GLN A 249      -2.771 -10.019  11.377  1.00  0.00           H  
ATOM   4191 1HB  GLN A 249      -3.994 -10.173  13.533  1.00  0.00           H  
ATOM   4192 2HB  GLN A 249      -2.629 -11.022  14.246  1.00  0.00           H  
ATOM   4193 1HG  GLN A 249      -1.222  -9.094  14.048  1.00  0.00           H  
ATOM   4194 2HG  GLN A 249      -2.462  -8.231  13.095  1.00  0.00           H  
ATOM   4195 1HE2 GLN A 249      -2.449  -8.073  17.122  1.00  0.00           H  
ATOM   4196 2HE2 GLN A 249      -1.185  -8.801  16.188  1.00  0.00           H  
ATOM   4197  N   ALA A 250      -0.562 -12.171  12.538  1.00  0.00           N  
ATOM   4198  CA  ALA A 250       0.862 -12.479  12.565  1.00  0.00           C  
ATOM   4199  C   ALA A 250       1.422 -12.470  11.170  1.00  0.00           C  
ATOM   4200  O   ALA A 250       2.508 -11.951  10.919  1.00  0.00           O  
ATOM   4201  CB  ALA A 250       1.097 -13.818  13.238  1.00  0.00           C  
ATOM   4202  H   ALA A 250      -1.216 -12.802  12.985  1.00  0.00           H  
ATOM   4203  HA  ALA A 250       1.366 -11.701  13.139  1.00  0.00           H  
ATOM   4204 1HB  ALA A 250       2.164 -14.033  13.256  1.00  0.00           H  
ATOM   4205 2HB  ALA A 250       0.715 -13.784  14.258  1.00  0.00           H  
ATOM   4206 3HB  ALA A 250       0.581 -14.599  12.683  1.00  0.00           H  
ATOM   4207  N   GLY A 251       0.620 -12.943  10.241  1.00  0.00           N  
ATOM   4208  CA  GLY A 251       1.067 -13.146   8.892  1.00  0.00           C  
ATOM   4209  C   GLY A 251       0.761 -11.979   7.977  1.00  0.00           C  
ATOM   4210  O   GLY A 251       0.984 -12.064   6.777  1.00  0.00           O  
ATOM   4211  H   GLY A 251      -0.263 -13.341  10.519  1.00  0.00           H  
ATOM   4212 1HA  GLY A 251       2.142 -13.319   8.886  1.00  0.00           H  
ATOM   4213 2HA  GLY A 251       0.596 -14.039   8.483  1.00  0.00           H  
ATOM   4214  N   ILE A 252       0.398 -10.811   8.502  1.00  0.00           N  
ATOM   4215  CA  ILE A 252      -0.032  -9.800   7.558  1.00  0.00           C  
ATOM   4216  C   ILE A 252       1.010  -9.458   6.495  1.00  0.00           C  
ATOM   4217  O   ILE A 252       0.741  -9.705   5.322  1.00  0.00           O  
ATOM   4218  CB  ILE A 252      -0.422  -8.514   8.310  1.00  0.00           C  
ATOM   4219  CG1 ILE A 252      -1.699  -8.738   9.124  1.00  0.00           C  
ATOM   4220  CG2 ILE A 252      -0.603  -7.361   7.334  1.00  0.00           C  
ATOM   4221  CD1 ILE A 252      -1.925  -7.703  10.202  1.00  0.00           C  
ATOM   4222  H   ILE A 252       0.519 -10.589   9.480  1.00  0.00           H  
ATOM   4223  HA  ILE A 252      -0.906 -10.173   7.025  1.00  0.00           H  
ATOM   4224  HB  ILE A 252       0.363  -8.256   9.021  1.00  0.00           H  
ATOM   4225 1HG1 ILE A 252      -2.561  -8.730   8.457  1.00  0.00           H  
ATOM   4226 2HG1 ILE A 252      -1.661  -9.720   9.597  1.00  0.00           H  
ATOM   4227 1HG2 ILE A 252      -0.880  -6.461   7.883  1.00  0.00           H  
ATOM   4228 2HG2 ILE A 252       0.329  -7.188   6.799  1.00  0.00           H  
ATOM   4229 3HG2 ILE A 252      -1.390  -7.608   6.623  1.00  0.00           H  
ATOM   4230 1HD1 ILE A 252      -2.849  -7.929  10.736  1.00  0.00           H  
ATOM   4231 2HD1 ILE A 252      -1.089  -7.719  10.903  1.00  0.00           H  
ATOM   4232 3HD1 ILE A 252      -2.001  -6.717   9.749  1.00  0.00           H  
ATOM   4233  N   PRO A 253       2.298  -9.156   6.840  1.00  0.00           N  
ATOM   4234  CA  PRO A 253       3.335  -8.913   5.871  1.00  0.00           C  
ATOM   4235  C   PRO A 253       3.910 -10.203   5.306  1.00  0.00           C  
ATOM   4236  O   PRO A 253       4.839 -10.166   4.500  1.00  0.00           O  
ATOM   4237  CB  PRO A 253       4.376  -8.140   6.687  1.00  0.00           C  
ATOM   4238  CG  PRO A 253       4.197  -8.644   8.079  1.00  0.00           C  
ATOM   4239  CD  PRO A 253       2.707  -8.801   8.231  1.00  0.00           C  
ATOM   4240  HA  PRO A 253       2.932  -8.292   5.058  1.00  0.00           H  
ATOM   4241 1HB  PRO A 253       5.384  -8.332   6.291  1.00  0.00           H  
ATOM   4242 2HB  PRO A 253       4.197  -7.058   6.598  1.00  0.00           H  
ATOM   4243 1HG  PRO A 253       4.738  -9.591   8.212  1.00  0.00           H  
ATOM   4244 2HG  PRO A 253       4.623  -7.930   8.799  1.00  0.00           H  
ATOM   4245 1HD  PRO A 253       2.494  -9.607   8.947  1.00  0.00           H  
ATOM   4246 2HD  PRO A 253       2.271  -7.851   8.575  1.00  0.00           H  
ATOM   4247  N   LEU A 254       3.554 -11.330   5.925  1.00  0.00           N  
ATOM   4248  CA  LEU A 254       4.143 -12.587   5.508  1.00  0.00           C  
ATOM   4249  C   LEU A 254       3.629 -12.904   4.177  1.00  0.00           C  
ATOM   4250  O   LEU A 254       4.391 -13.080   3.230  1.00  0.00           O  
ATOM   4251  CB  LEU A 254       3.806 -13.724   6.481  1.00  0.00           C  
ATOM   4252  CG  LEU A 254       4.383 -15.099   6.120  1.00  0.00           C  
ATOM   4253  CD1 LEU A 254       5.901 -15.013   6.053  1.00  0.00           C  
ATOM   4254  CD2 LEU A 254       3.938 -16.123   7.155  1.00  0.00           C  
ATOM   4255  H   LEU A 254       2.674 -11.371   6.415  1.00  0.00           H  
ATOM   4256  HA  LEU A 254       5.226 -12.470   5.484  1.00  0.00           H  
ATOM   4257 1HB  LEU A 254       4.179 -13.457   7.468  1.00  0.00           H  
ATOM   4258 2HB  LEU A 254       2.723 -13.823   6.538  1.00  0.00           H  
ATOM   4259  HG  LEU A 254       4.021 -15.398   5.136  1.00  0.00           H  
ATOM   4260 1HD1 LEU A 254       6.310 -15.991   5.797  1.00  0.00           H  
ATOM   4261 2HD1 LEU A 254       6.191 -14.289   5.292  1.00  0.00           H  
ATOM   4262 3HD1 LEU A 254       6.291 -14.699   7.021  1.00  0.00           H  
ATOM   4263 1HD2 LEU A 254       4.347 -17.101   6.898  1.00  0.00           H  
ATOM   4264 2HD2 LEU A 254       4.300 -15.826   8.139  1.00  0.00           H  
ATOM   4265 3HD2 LEU A 254       2.849 -16.177   7.169  1.00  0.00           H  
ATOM   4266  N   SER A 255       2.331 -12.855   4.093  1.00  0.00           N  
ATOM   4267  CA  SER A 255       1.634 -13.229   2.920  1.00  0.00           C  
ATOM   4268  C   SER A 255       1.921 -12.216   1.843  1.00  0.00           C  
ATOM   4269  O   SER A 255       2.115 -12.577   0.686  1.00  0.00           O  
ATOM   4270  CB  SER A 255       0.146 -13.319   3.195  1.00  0.00           C  
ATOM   4271  OG  SER A 255      -0.140 -14.366   4.081  1.00  0.00           O  
ATOM   4272  H   SER A 255       1.804 -12.713   4.937  1.00  0.00           H  
ATOM   4273  HA  SER A 255       1.989 -14.213   2.606  1.00  0.00           H  
ATOM   4274 1HB  SER A 255      -0.203 -12.376   3.616  1.00  0.00           H  
ATOM   4275 2HB  SER A 255      -0.387 -13.476   2.259  1.00  0.00           H  
ATOM   4276  HG  SER A 255      -1.085 -14.516   4.018  1.00  0.00           H  
ATOM   4277  N   THR A 256       2.069 -10.948   2.253  1.00  0.00           N  
ATOM   4278  CA  THR A 256       2.327  -9.894   1.307  1.00  0.00           C  
ATOM   4279  C   THR A 256       3.658 -10.244   0.705  1.00  0.00           C  
ATOM   4280  O   THR A 256       3.781 -10.406  -0.494  1.00  0.00           O  
ATOM   4281  CB  THR A 256       2.357  -8.497   1.954  1.00  0.00           C  
ATOM   4282  CG2 THR A 256       2.682  -7.434   0.916  1.00  0.00           C  
ATOM   4283  OG1 THR A 256       1.079  -8.213   2.542  1.00  0.00           O  
ATOM   4284  H   THR A 256       1.791 -10.688   3.189  1.00  0.00           H  
ATOM   4285  HA  THR A 256       1.528  -9.892   0.564  1.00  0.00           H  
ATOM   4286  HB  THR A 256       3.115  -8.476   2.738  1.00  0.00           H  
ATOM   4287  HG1 THR A 256       1.166  -7.476   3.151  1.00  0.00           H  
ATOM   4288 1HG2 THR A 256       2.698  -6.455   1.392  1.00  0.00           H  
ATOM   4289 2HG2 THR A 256       3.657  -7.642   0.477  1.00  0.00           H  
ATOM   4290 3HG2 THR A 256       1.921  -7.445   0.136  1.00  0.00           H  
ATOM   4291  N   GLY A 257       4.610 -10.529   1.596  1.00  0.00           N  
ATOM   4292  CA  GLY A 257       5.963 -10.835   1.197  1.00  0.00           C  
ATOM   4293  C   GLY A 257       6.042 -12.051   0.329  1.00  0.00           C  
ATOM   4294  O   GLY A 257       6.632 -12.021  -0.745  1.00  0.00           O  
ATOM   4295  H   GLY A 257       4.457 -10.300   2.571  1.00  0.00           H  
ATOM   4296 1HA  GLY A 257       6.386  -9.986   0.661  1.00  0.00           H  
ATOM   4297 2HA  GLY A 257       6.577 -10.991   2.085  1.00  0.00           H  
ATOM   4298  N   LEU A 258       5.359 -13.087   0.727  1.00  0.00           N  
ATOM   4299  CA  LEU A 258       5.417 -14.302  -0.024  1.00  0.00           C  
ATOM   4300  C   LEU A 258       4.910 -14.037  -1.435  1.00  0.00           C  
ATOM   4301  O   LEU A 258       5.502 -14.477  -2.415  1.00  0.00           O  
ATOM   4302  CB  LEU A 258       4.570 -15.371   0.668  1.00  0.00           C  
ATOM   4303  CG  LEU A 258       5.126 -15.876   2.017  1.00  0.00           C  
ATOM   4304  CD1 LEU A 258       4.110 -16.805   2.669  1.00  0.00           C  
ATOM   4305  CD2 LEU A 258       6.445 -16.584   1.777  1.00  0.00           C  
ATOM   4306  H   LEU A 258       4.908 -13.071   1.626  1.00  0.00           H  
ATOM   4307  HA  LEU A 258       6.454 -14.636  -0.061  1.00  0.00           H  
ATOM   4308 1HB  LEU A 258       3.576 -14.965   0.844  1.00  0.00           H  
ATOM   4309 2HB  LEU A 258       4.476 -16.227  -0.000  1.00  0.00           H  
ATOM   4310  HG  LEU A 258       5.284 -15.042   2.689  1.00  0.00           H  
ATOM   4311 1HD1 LEU A 258       4.501 -17.162   3.621  1.00  0.00           H  
ATOM   4312 2HD1 LEU A 258       3.181 -16.267   2.839  1.00  0.00           H  
ATOM   4313 3HD1 LEU A 258       3.920 -17.654   2.013  1.00  0.00           H  
ATOM   4314 1HD2 LEU A 258       6.844 -16.942   2.725  1.00  0.00           H  
ATOM   4315 2HD2 LEU A 258       6.287 -17.429   1.106  1.00  0.00           H  
ATOM   4316 3HD2 LEU A 258       7.151 -15.888   1.324  1.00  0.00           H  
ATOM   4317  N   ALA A 259       3.870 -13.207  -1.549  1.00  0.00           N  
ATOM   4318  CA  ALA A 259       3.320 -12.880  -2.852  1.00  0.00           C  
ATOM   4319  C   ALA A 259       4.367 -12.168  -3.678  1.00  0.00           C  
ATOM   4320  O   ALA A 259       4.656 -12.573  -4.805  1.00  0.00           O  
ATOM   4321  CB  ALA A 259       2.072 -12.011  -2.711  1.00  0.00           C  
ATOM   4322  H   ALA A 259       3.396 -12.874  -0.725  1.00  0.00           H  
ATOM   4323  HA  ALA A 259       3.043 -13.812  -3.347  1.00  0.00           H  
ATOM   4324 1HB  ALA A 259       1.705 -11.745  -3.684  1.00  0.00           H  
ATOM   4325 2HB  ALA A 259       1.306 -12.567  -2.172  1.00  0.00           H  
ATOM   4326 3HB  ALA A 259       2.303 -11.118  -2.170  1.00  0.00           H  
ATOM   4327  N   PHE A 260       5.075 -11.253  -3.020  1.00  0.00           N  
ATOM   4328  CA  PHE A 260       6.064 -10.407  -3.666  1.00  0.00           C  
ATOM   4329  C   PHE A 260       7.173 -11.250  -4.271  1.00  0.00           C  
ATOM   4330  O   PHE A 260       7.639 -10.941  -5.367  1.00  0.00           O  
ATOM   4331  CB  PHE A 260       6.657  -9.412  -2.665  1.00  0.00           C  
ATOM   4332  CG  PHE A 260       5.749  -8.258  -2.349  1.00  0.00           C  
ATOM   4333  CD1 PHE A 260       4.377  -8.366  -2.528  1.00  0.00           C  
ATOM   4334  CD2 PHE A 260       6.263  -7.061  -1.873  1.00  0.00           C  
ATOM   4335  CE1 PHE A 260       3.541  -7.305  -2.237  1.00  0.00           C  
ATOM   4336  CE2 PHE A 260       5.430  -6.000  -1.582  1.00  0.00           C  
ATOM   4337  CZ  PHE A 260       4.066  -6.123  -1.764  1.00  0.00           C  
ATOM   4338  H   PHE A 260       4.726 -10.950  -2.123  1.00  0.00           H  
ATOM   4339  HA  PHE A 260       5.574  -9.849  -4.464  1.00  0.00           H  
ATOM   4340 1HB  PHE A 260       6.889  -9.927  -1.734  1.00  0.00           H  
ATOM   4341 2HB  PHE A 260       7.589  -9.012  -3.060  1.00  0.00           H  
ATOM   4342  HD1 PHE A 260       3.961  -9.304  -2.902  1.00  0.00           H  
ATOM   4343  HD2 PHE A 260       7.340  -6.965  -1.730  1.00  0.00           H  
ATOM   4344  HE1 PHE A 260       2.465  -7.405  -2.383  1.00  0.00           H  
ATOM   4345  HE2 PHE A 260       5.846  -5.064  -1.207  1.00  0.00           H  
ATOM   4346  HZ  PHE A 260       3.408  -5.285  -1.536  1.00  0.00           H  
ATOM   4347  N   LEU A 261       7.459 -12.399  -3.666  1.00  0.00           N  
ATOM   4348  CA  LEU A 261       8.535 -13.271  -4.146  1.00  0.00           C  
ATOM   4349  C   LEU A 261       8.437 -13.610  -5.635  1.00  0.00           C  
ATOM   4350  O   LEU A 261       9.467 -13.844  -6.274  1.00  0.00           O  
ATOM   4351  CB  LEU A 261       8.573 -14.587  -3.366  1.00  0.00           C  
ATOM   4352  CG  LEU A 261       8.994 -14.475  -1.914  1.00  0.00           C  
ATOM   4353  CD1 LEU A 261       8.845 -15.832  -1.246  1.00  0.00           C  
ATOM   4354  CD2 LEU A 261      10.426 -13.980  -1.854  1.00  0.00           C  
ATOM   4355  H   LEU A 261       7.106 -12.526  -2.725  1.00  0.00           H  
ATOM   4356  HA  LEU A 261       9.486 -12.760  -3.998  1.00  0.00           H  
ATOM   4357 1HB  LEU A 261       7.593 -15.033  -3.390  1.00  0.00           H  
ATOM   4358 2HB  LEU A 261       9.268 -15.263  -3.862  1.00  0.00           H  
ATOM   4359  HG  LEU A 261       8.346 -13.777  -1.396  1.00  0.00           H  
ATOM   4360 1HD1 LEU A 261       9.148 -15.757  -0.202  1.00  0.00           H  
ATOM   4361 2HD1 LEU A 261       7.805 -16.153  -1.302  1.00  0.00           H  
ATOM   4362 3HD1 LEU A 261       9.477 -16.559  -1.754  1.00  0.00           H  
ATOM   4363 1HD2 LEU A 261      10.737 -13.897  -0.821  1.00  0.00           H  
ATOM   4364 2HD2 LEU A 261      11.078 -14.682  -2.372  1.00  0.00           H  
ATOM   4365 3HD2 LEU A 261      10.493 -13.002  -2.335  1.00  0.00           H  
ATOM   4366  N   ASN A 262       7.217 -13.584  -6.183  1.00  0.00           N  
ATOM   4367  CA  ASN A 262       7.000 -13.959  -7.571  1.00  0.00           C  
ATOM   4368  C   ASN A 262       7.795 -13.108  -8.542  1.00  0.00           C  
ATOM   4369  O   ASN A 262       8.151 -13.529  -9.652  1.00  0.00           O  
ATOM   4370  CB  ASN A 262       5.553 -13.898  -7.927  1.00  0.00           C  
ATOM   4371  CG  ASN A 262       4.814 -14.958  -7.413  1.00  0.00           C  
ATOM   4372  ND2 ASN A 262       3.567 -14.726  -7.272  1.00  0.00           N  
ATOM   4373  OD1 ASN A 262       5.354 -16.021  -7.129  1.00  0.00           O  
ATOM   4374  H   ASN A 262       6.412 -13.377  -5.606  1.00  0.00           H  
ATOM   4375  HA  ASN A 262       7.345 -14.985  -7.711  1.00  0.00           H  
ATOM   4376 1HB  ASN A 262       5.126 -12.966  -7.553  1.00  0.00           H  
ATOM   4377 2HB  ASN A 262       5.446 -13.896  -8.999  1.00  0.00           H  
ATOM   4378 1HD2 ASN A 262       2.961 -15.430  -6.910  1.00  0.00           H  
ATOM   4379 2HD2 ASN A 262       3.201 -13.841  -7.525  1.00  0.00           H  
ATOM   4380  N   SER A 263       8.024 -11.885  -8.113  1.00  0.00           N  
ATOM   4381  CA  SER A 263       8.698 -10.871  -8.881  1.00  0.00           C  
ATOM   4382  C   SER A 263      10.133 -11.234  -9.208  1.00  0.00           C  
ATOM   4383  O   SER A 263      10.731 -10.627 -10.096  1.00  0.00           O  
ATOM   4384  CB  SER A 263       8.654  -9.590  -8.111  1.00  0.00           C  
ATOM   4385  OG  SER A 263       9.367  -9.706  -6.937  1.00  0.00           O  
ATOM   4386  H   SER A 263       7.738 -11.642  -7.184  1.00  0.00           H  
ATOM   4387  HA  SER A 263       8.171 -10.747  -9.828  1.00  0.00           H  
ATOM   4388 1HB  SER A 263       9.069  -8.784  -8.719  1.00  0.00           H  
ATOM   4389 2HB  SER A 263       7.625  -9.337  -7.895  1.00  0.00           H  
ATOM   4390  HG  SER A 263       8.998 -10.463  -6.476  1.00  0.00           H  
ATOM   4391  N   CYS A 264      10.687 -12.154  -8.434  1.00  0.00           N  
ATOM   4392  CA  CYS A 264      12.057 -12.593  -8.574  1.00  0.00           C  
ATOM   4393  C   CYS A 264      12.062 -13.980  -9.159  1.00  0.00           C  
ATOM   4394  O   CYS A 264      12.985 -14.384  -9.879  1.00  0.00           O  
ATOM   4395  CB  CYS A 264      12.712 -12.577  -7.230  1.00  0.00           C  
ATOM   4396  SG  CYS A 264      12.637 -11.030  -6.502  1.00  0.00           S  
ATOM   4397  H   CYS A 264      10.124 -12.618  -7.737  1.00  0.00           H  
ATOM   4398  HA  CYS A 264      12.576 -11.900  -9.238  1.00  0.00           H  
ATOM   4399 1HB  CYS A 264      12.227 -13.302  -6.577  1.00  0.00           H  
ATOM   4400 2HB  CYS A 264      13.756 -12.875  -7.331  1.00  0.00           H  
ATOM   4401  HG  CYS A 264      13.659 -10.510  -7.172  1.00  0.00           H  
ATOM   4402  N   LEU A 265      10.969 -14.670  -8.895  1.00  0.00           N  
ATOM   4403  CA  LEU A 265      10.858 -16.042  -9.286  1.00  0.00           C  
ATOM   4404  C   LEU A 265      10.883 -16.214 -10.771  1.00  0.00           C  
ATOM   4405  O   LEU A 265      11.598 -17.065 -11.282  1.00  0.00           O  
ATOM   4406  CB  LEU A 265       9.582 -16.646  -8.740  1.00  0.00           C  
ATOM   4407  CG  LEU A 265       9.379 -18.079  -9.076  1.00  0.00           C  
ATOM   4408  CD1 LEU A 265      10.547 -18.894  -8.542  1.00  0.00           C  
ATOM   4409  CD2 LEU A 265       8.098 -18.531  -8.497  1.00  0.00           C  
ATOM   4410  H   LEU A 265      10.308 -14.303  -8.218  1.00  0.00           H  
ATOM   4411  HA  LEU A 265      11.706 -16.588  -8.874  1.00  0.00           H  
ATOM   4412 1HB  LEU A 265       9.587 -16.548  -7.656  1.00  0.00           H  
ATOM   4413 2HB  LEU A 265       8.741 -16.083  -9.130  1.00  0.00           H  
ATOM   4414  HG  LEU A 265       9.353 -18.200 -10.151  1.00  0.00           H  
ATOM   4415 1HD1 LEU A 265      10.398 -19.945  -8.788  1.00  0.00           H  
ATOM   4416 2HD1 LEU A 265      11.469 -18.543  -8.995  1.00  0.00           H  
ATOM   4417 3HD1 LEU A 265      10.605 -18.779  -7.461  1.00  0.00           H  
ATOM   4418 1HD2 LEU A 265       7.952 -19.576  -8.745  1.00  0.00           H  
ATOM   4419 2HD2 LEU A 265       8.124 -18.408  -7.414  1.00  0.00           H  
ATOM   4420 3HD2 LEU A 265       7.281 -17.935  -8.910  1.00  0.00           H  
ATOM   4421  N   ASN A 266      10.143 -15.373 -11.465  1.00  0.00           N  
ATOM   4422  CA  ASN A 266      10.080 -15.488 -12.906  1.00  0.00           C  
ATOM   4423  C   ASN A 266      11.519 -15.660 -13.485  1.00  0.00           C  
ATOM   4424  O   ASN A 266      11.734 -16.703 -14.108  1.00  0.00           O  
ATOM   4425  CB  ASN A 266       9.372 -14.251 -13.453  1.00  0.00           C  
ATOM   4426  CG  ASN A 266       9.260 -14.235 -14.886  1.00  0.00           C  
ATOM   4427  ND2 ASN A 266       8.369 -15.025 -15.420  1.00  0.00           N  
ATOM   4428  OD1 ASN A 266       9.992 -13.494 -15.551  1.00  0.00           O  
ATOM   4429  H   ASN A 266       9.578 -14.687 -10.972  1.00  0.00           H  
ATOM   4430  HA  ASN A 266       9.508 -16.382 -13.159  1.00  0.00           H  
ATOM   4431 1HB  ASN A 266       8.384 -14.195 -13.038  1.00  0.00           H  
ATOM   4432 2HB  ASN A 266       9.830 -13.419 -13.195  1.00  0.00           H  
ATOM   4433 1HD2 ASN A 266       8.274 -15.032 -16.407  1.00  0.00           H  
ATOM   4434 2HD2 ASN A 266       7.799 -15.607 -14.839  1.00  0.00           H  
ATOM   4435  N   PRO A 267      12.486 -14.710 -13.481  1.00  0.00           N  
ATOM   4436  CA  PRO A 267      13.818 -14.955 -13.981  1.00  0.00           C  
ATOM   4437  C   PRO A 267      14.415 -16.280 -13.551  1.00  0.00           C  
ATOM   4438  O   PRO A 267      15.036 -16.966 -14.362  1.00  0.00           O  
ATOM   4439  CB  PRO A 267      14.612 -13.786 -13.384  1.00  0.00           C  
ATOM   4440  CG  PRO A 267      13.639 -12.693 -13.285  1.00  0.00           C  
ATOM   4441  CD  PRO A 267      12.361 -13.332 -12.877  1.00  0.00           C  
ATOM   4442  HA  PRO A 267      13.806 -14.911 -15.080  1.00  0.00           H  
ATOM   4443 1HB  PRO A 267      15.028 -14.073 -12.405  1.00  0.00           H  
ATOM   4444 2HB  PRO A 267      15.464 -13.538 -14.036  1.00  0.00           H  
ATOM   4445 1HG  PRO A 267      13.978 -11.946 -12.554  1.00  0.00           H  
ATOM   4446 2HG  PRO A 267      13.549 -12.174 -14.246  1.00  0.00           H  
ATOM   4447 1HD  PRO A 267      12.300 -13.380 -11.824  1.00  0.00           H  
ATOM   4448 2HD  PRO A 267      11.606 -12.745 -13.289  1.00  0.00           H  
ATOM   4449  N   ILE A 268      14.151 -16.695 -12.297  1.00  0.00           N  
ATOM   4450  CA  ILE A 268      14.761 -17.927 -11.823  1.00  0.00           C  
ATOM   4451  C   ILE A 268      14.275 -19.091 -12.645  1.00  0.00           C  
ATOM   4452  O   ILE A 268      15.068 -19.912 -13.099  1.00  0.00           O  
ATOM   4453  CB  ILE A 268      14.451 -18.187 -10.341  1.00  0.00           C  
ATOM   4454  CG1 ILE A 268      15.165 -17.134  -9.472  1.00  0.00           C  
ATOM   4455  CG2 ILE A 268      14.868 -19.580  -9.955  1.00  0.00           C  
ATOM   4456  CD1 ILE A 268      14.728 -17.130  -8.021  1.00  0.00           C  
ATOM   4457  H   ILE A 268      13.694 -16.068 -11.631  1.00  0.00           H  
ATOM   4458  HA  ILE A 268      15.842 -17.842 -11.930  1.00  0.00           H  
ATOM   4459  HB  ILE A 268      13.399 -18.078 -10.169  1.00  0.00           H  
ATOM   4460 1HG1 ILE A 268      16.237 -17.309  -9.505  1.00  0.00           H  
ATOM   4461 2HG1 ILE A 268      14.977 -16.141  -9.885  1.00  0.00           H  
ATOM   4462 1HG2 ILE A 268      14.643 -19.749  -8.903  1.00  0.00           H  
ATOM   4463 2HG2 ILE A 268      14.327 -20.300 -10.562  1.00  0.00           H  
ATOM   4464 3HG2 ILE A 268      15.940 -19.698 -10.120  1.00  0.00           H  
ATOM   4465 1HD1 ILE A 268      15.274 -16.360  -7.477  1.00  0.00           H  
ATOM   4466 2HD1 ILE A 268      13.668 -16.926  -7.963  1.00  0.00           H  
ATOM   4467 3HD1 ILE A 268      14.932 -18.103  -7.578  1.00  0.00           H  
ATOM   4468  N   LEU A 269      12.979 -19.084 -12.936  1.00  0.00           N  
ATOM   4469  CA  LEU A 269      12.385 -20.174 -13.672  1.00  0.00           C  
ATOM   4470  C   LEU A 269      12.996 -20.209 -15.035  1.00  0.00           C  
ATOM   4471  O   LEU A 269      13.337 -21.260 -15.571  1.00  0.00           O  
ATOM   4472  CB  LEU A 269      10.884 -19.977 -13.742  1.00  0.00           C  
ATOM   4473  CG  LEU A 269      10.192 -20.061 -12.410  1.00  0.00           C  
ATOM   4474  CD1 LEU A 269       8.716 -19.760 -12.592  1.00  0.00           C  
ATOM   4475  CD2 LEU A 269      10.411 -21.425 -11.850  1.00  0.00           C  
ATOM   4476  H   LEU A 269      12.389 -18.420 -12.459  1.00  0.00           H  
ATOM   4477  HA  LEU A 269      12.597 -21.104 -13.145  1.00  0.00           H  
ATOM   4478 1HB  LEU A 269      10.678 -19.001 -14.175  1.00  0.00           H  
ATOM   4479 2HB  LEU A 269      10.462 -20.738 -14.400  1.00  0.00           H  
ATOM   4480  HG  LEU A 269      10.600 -19.316 -11.737  1.00  0.00           H  
ATOM   4481 1HD1 LEU A 269       8.207 -19.819 -11.630  1.00  0.00           H  
ATOM   4482 2HD1 LEU A 269       8.596 -18.761 -13.002  1.00  0.00           H  
ATOM   4483 3HD1 LEU A 269       8.279 -20.488 -13.276  1.00  0.00           H  
ATOM   4484 1HD2 LEU A 269       9.916 -21.505 -10.881  1.00  0.00           H  
ATOM   4485 2HD2 LEU A 269      10.007 -22.139 -12.521  1.00  0.00           H  
ATOM   4486 3HD2 LEU A 269      11.483 -21.598 -11.726  1.00  0.00           H  
ATOM   4487  N   TYR A 270      13.244 -19.048 -15.578  1.00  0.00           N  
ATOM   4488  CA  TYR A 270      13.770 -19.047 -16.903  1.00  0.00           C  
ATOM   4489  C   TYR A 270      15.142 -19.710 -16.901  1.00  0.00           C  
ATOM   4490  O   TYR A 270      15.414 -20.647 -17.634  1.00  0.00           O  
ATOM   4491  CB  TYR A 270      13.844 -17.634 -17.444  1.00  0.00           C  
ATOM   4492  CG  TYR A 270      12.513 -17.036 -17.649  1.00  0.00           C  
ATOM   4493  CD1 TYR A 270      12.387 -15.667 -17.746  1.00  0.00           C  
ATOM   4494  CD2 TYR A 270      11.405 -17.848 -17.742  1.00  0.00           C  
ATOM   4495  CE1 TYR A 270      11.154 -15.112 -17.936  1.00  0.00           C  
ATOM   4496  CE2 TYR A 270      10.172 -17.294 -17.932  1.00  0.00           C  
ATOM   4497  CZ  TYR A 270      10.046 -15.936 -18.028  1.00  0.00           C  
ATOM   4498  OH  TYR A 270       8.821 -15.383 -18.217  1.00  0.00           O  
ATOM   4499  H   TYR A 270      12.938 -18.194 -15.121  1.00  0.00           H  
ATOM   4500  HA  TYR A 270      13.103 -19.629 -17.541  1.00  0.00           H  
ATOM   4501 1HB  TYR A 270      14.404 -17.007 -16.759  1.00  0.00           H  
ATOM   4502 2HB  TYR A 270      14.358 -17.631 -18.353  1.00  0.00           H  
ATOM   4503  HD1 TYR A 270      13.262 -15.035 -17.672  1.00  0.00           H  
ATOM   4504  HD2 TYR A 270      11.510 -18.927 -17.664  1.00  0.00           H  
ATOM   4505  HE1 TYR A 270      11.051 -14.031 -18.013  1.00  0.00           H  
ATOM   4506  HE2 TYR A 270       9.292 -17.929 -18.007  1.00  0.00           H  
ATOM   4507  HH  TYR A 270       8.155 -16.072 -18.205  1.00  0.00           H  
ATOM   4508  N   VAL A 271      15.918 -19.424 -15.880  1.00  0.00           N  
ATOM   4509  CA  VAL A 271      17.233 -20.033 -15.805  1.00  0.00           C  
ATOM   4510  C   VAL A 271      17.131 -21.548 -15.672  1.00  0.00           C  
ATOM   4511  O   VAL A 271      17.835 -22.285 -16.356  1.00  0.00           O  
ATOM   4512  CB  VAL A 271      18.008 -19.457 -14.603  1.00  0.00           C  
ATOM   4513  CG1 VAL A 271      19.294 -20.230 -14.393  1.00  0.00           C  
ATOM   4514  CG2 VAL A 271      18.286 -18.000 -14.830  1.00  0.00           C  
ATOM   4515  H   VAL A 271      15.654 -18.690 -15.239  1.00  0.00           H  
ATOM   4516  HA  VAL A 271      17.775 -19.800 -16.722  1.00  0.00           H  
ATOM   4517  HB  VAL A 271      17.418 -19.572 -13.703  1.00  0.00           H  
ATOM   4518 1HG1 VAL A 271      19.832 -19.816 -13.541  1.00  0.00           H  
ATOM   4519 2HG1 VAL A 271      19.061 -21.278 -14.199  1.00  0.00           H  
ATOM   4520 3HG1 VAL A 271      19.911 -20.156 -15.281  1.00  0.00           H  
ATOM   4521 1HG2 VAL A 271      18.833 -17.598 -13.978  1.00  0.00           H  
ATOM   4522 2HG2 VAL A 271      18.875 -17.887 -15.722  1.00  0.00           H  
ATOM   4523 3HG2 VAL A 271      17.355 -17.466 -14.942  1.00  0.00           H  
ATOM   4524  N   LEU A 272      16.227 -21.999 -14.796  1.00  0.00           N  
ATOM   4525  CA  LEU A 272      16.089 -23.421 -14.494  1.00  0.00           C  
ATOM   4526  C   LEU A 272      15.456 -24.274 -15.580  1.00  0.00           C  
ATOM   4527  O   LEU A 272      15.938 -25.370 -15.862  1.00  0.00           O  
ATOM   4528  CB  LEU A 272      15.265 -23.580 -13.218  1.00  0.00           C  
ATOM   4529  CG  LEU A 272      15.903 -23.052 -11.946  1.00  0.00           C  
ATOM   4530  CD1 LEU A 272      14.896 -23.158 -10.814  1.00  0.00           C  
ATOM   4531  CD2 LEU A 272      17.160 -23.845 -11.649  1.00  0.00           C  
ATOM   4532  H   LEU A 272      15.655 -21.334 -14.297  1.00  0.00           H  
ATOM   4533  HA  LEU A 272      17.082 -23.838 -14.336  1.00  0.00           H  
ATOM   4534 1HB  LEU A 272      14.315 -23.061 -13.352  1.00  0.00           H  
ATOM   4535 2HB  LEU A 272      15.060 -24.639 -13.069  1.00  0.00           H  
ATOM   4536  HG  LEU A 272      16.160 -22.000 -12.070  1.00  0.00           H  
ATOM   4537 1HD1 LEU A 272      15.343 -22.781  -9.894  1.00  0.00           H  
ATOM   4538 2HD1 LEU A 272      14.011 -22.566 -11.057  1.00  0.00           H  
ATOM   4539 3HD1 LEU A 272      14.610 -24.200 -10.678  1.00  0.00           H  
ATOM   4540 1HD2 LEU A 272      17.621 -23.468 -10.737  1.00  0.00           H  
ATOM   4541 2HD2 LEU A 272      16.904 -24.897 -11.521  1.00  0.00           H  
ATOM   4542 3HD2 LEU A 272      17.859 -23.742 -12.480  1.00  0.00           H  
ATOM   4543  N   ILE A 273      14.403 -23.778 -16.206  1.00  0.00           N  
ATOM   4544  CA  ILE A 273      13.696 -24.595 -17.181  1.00  0.00           C  
ATOM   4545  C   ILE A 273      13.556 -23.924 -18.539  1.00  0.00           C  
ATOM   4546  O   ILE A 273      13.291 -24.609 -19.532  1.00  0.00           O  
ATOM   4547  CB  ILE A 273      12.292 -24.940 -16.627  1.00  0.00           C  
ATOM   4548  CG1 ILE A 273      11.472 -23.691 -16.373  1.00  0.00           C  
ATOM   4549  CG2 ILE A 273      12.415 -25.755 -15.344  1.00  0.00           C  
ATOM   4550  CD1 ILE A 273      10.065 -23.995 -15.992  1.00  0.00           C  
ATOM   4551  H   ILE A 273      14.046 -22.879 -15.954  1.00  0.00           H  
ATOM   4552  HA  ILE A 273      14.259 -25.514 -17.336  1.00  0.00           H  
ATOM   4553  HB  ILE A 273      11.743 -25.522 -17.366  1.00  0.00           H  
ATOM   4554 1HG1 ILE A 273      11.935 -23.119 -15.587  1.00  0.00           H  
ATOM   4555 2HG1 ILE A 273      11.466 -23.075 -17.270  1.00  0.00           H  
ATOM   4556 1HG2 ILE A 273      11.421 -25.989 -14.965  1.00  0.00           H  
ATOM   4557 2HG2 ILE A 273      12.954 -26.679 -15.549  1.00  0.00           H  
ATOM   4558 3HG2 ILE A 273      12.959 -25.179 -14.597  1.00  0.00           H  
ATOM   4559 1HD1 ILE A 273       9.524 -23.062 -15.823  1.00  0.00           H  
ATOM   4560 2HD1 ILE A 273       9.590 -24.555 -16.795  1.00  0.00           H  
ATOM   4561 3HD1 ILE A 273      10.059 -24.590 -15.076  1.00  0.00           H  
ATOM   4562  N   SER A 274      13.753 -22.613 -18.640  1.00  0.00           N  
ATOM   4563  CA  SER A 274      13.624 -22.057 -19.977  1.00  0.00           C  
ATOM   4564  C   SER A 274      14.814 -22.228 -20.850  1.00  0.00           C  
ATOM   4565  O   SER A 274      15.722 -21.398 -20.874  1.00  0.00           O  
ATOM   4566  CB  SER A 274      13.314 -20.591 -20.009  1.00  0.00           C  
ATOM   4567  OG  SER A 274      13.271 -20.143 -21.330  1.00  0.00           O  
ATOM   4568  H   SER A 274      14.028 -22.042 -17.848  1.00  0.00           H  
ATOM   4569  HA  SER A 274      12.801 -22.562 -20.483  1.00  0.00           H  
ATOM   4570 1HB  SER A 274      12.360 -20.415 -19.520  1.00  0.00           H  
ATOM   4571 2HB  SER A 274      14.043 -20.055 -19.472  1.00  0.00           H  
ATOM   4572  HG  SER A 274      13.203 -19.187 -21.283  1.00  0.00           H  
ATOM   4573  N   LYS A 275      14.682 -23.227 -21.701  1.00  0.00           N  
ATOM   4574  CA  LYS A 275      15.743 -23.586 -22.598  1.00  0.00           C  
ATOM   4575  C   LYS A 275      16.139 -22.378 -23.408  1.00  0.00           C  
ATOM   4576  O   LYS A 275      17.318 -22.102 -23.564  1.00  0.00           O  
ATOM   4577  CB  LYS A 275      15.335 -24.722 -23.512  1.00  0.00           C  
ATOM   4578  CG  LYS A 275      16.431 -25.189 -24.448  1.00  0.00           C  
ATOM   4579  CD  LYS A 275      15.970 -26.383 -25.287  1.00  0.00           C  
ATOM   4580  CE  LYS A 275      17.053 -26.825 -26.259  1.00  0.00           C  
ATOM   4581  NZ  LYS A 275      16.621 -27.993 -27.075  1.00  0.00           N1+
ATOM   4582  H   LYS A 275      13.973 -23.910 -21.469  1.00  0.00           H  
ATOM   4583  HA  LYS A 275      16.599 -23.915 -22.008  1.00  0.00           H  
ATOM   4584 1HB  LYS A 275      15.020 -25.577 -22.913  1.00  0.00           H  
ATOM   4585 2HB  LYS A 275      14.497 -24.410 -24.104  1.00  0.00           H  
ATOM   4586 1HG  LYS A 275      16.710 -24.371 -25.117  1.00  0.00           H  
ATOM   4587 2HG  LYS A 275      17.306 -25.479 -23.867  1.00  0.00           H  
ATOM   4588 1HD  LYS A 275      15.722 -27.216 -24.629  1.00  0.00           H  
ATOM   4589 2HD  LYS A 275      15.082 -26.107 -25.849  1.00  0.00           H  
ATOM   4590 1HE  LYS A 275      17.299 -25.998 -26.923  1.00  0.00           H  
ATOM   4591 2HE  LYS A 275      17.948 -27.096 -25.699  1.00  0.00           H  
ATOM   4592 1HZ  LYS A 275      17.365 -28.257 -27.706  1.00  0.00           H  
ATOM   4593 2HZ  LYS A 275      16.405 -28.769 -26.465  1.00  0.00           H  
ATOM   4594 3HZ  LYS A 275      15.800 -27.745 -27.609  1.00  0.00           H  
ATOM   4595  N   LYS A 276      15.146 -21.615 -23.857  1.00  0.00           N  
ATOM   4596  CA  LYS A 276      15.404 -20.442 -24.656  1.00  0.00           C  
ATOM   4597  C   LYS A 276      16.158 -19.416 -23.855  1.00  0.00           C  
ATOM   4598  O   LYS A 276      17.004 -18.732 -24.375  1.00  0.00           O  
ATOM   4599  CB  LYS A 276      14.092 -19.857 -25.174  1.00  0.00           C  
ATOM   4600  CG  LYS A 276      13.407 -20.714 -26.243  1.00  0.00           C  
ATOM   4601  CD  LYS A 276      12.070 -20.107 -26.718  1.00  0.00           C  
ATOM   4602  CE  LYS A 276      11.411 -21.028 -27.723  1.00  0.00           C  
ATOM   4603  NZ  LYS A 276      10.050 -20.569 -28.157  1.00  0.00           N1+
ATOM   4604  H   LYS A 276      14.192 -21.892 -23.674  1.00  0.00           H  
ATOM   4605  HA  LYS A 276      16.020 -20.732 -25.507  1.00  0.00           H  
ATOM   4606 1HB  LYS A 276      13.397 -19.733 -24.342  1.00  0.00           H  
ATOM   4607 2HB  LYS A 276      14.278 -18.870 -25.599  1.00  0.00           H  
ATOM   4608 1HG  LYS A 276      14.066 -20.813 -27.106  1.00  0.00           H  
ATOM   4609 2HG  LYS A 276      13.209 -21.710 -25.840  1.00  0.00           H  
ATOM   4610 1HD  LYS A 276      11.410 -19.962 -25.863  1.00  0.00           H  
ATOM   4611 2HD  LYS A 276      12.255 -19.136 -27.181  1.00  0.00           H  
ATOM   4612 1HE  LYS A 276      12.042 -21.104 -28.605  1.00  0.00           H  
ATOM   4613 2HE  LYS A 276      11.311 -22.014 -27.274  1.00  0.00           H  
ATOM   4614 1HZ  LYS A 276       9.672 -21.228 -28.824  1.00  0.00           H  
ATOM   4615 2HZ  LYS A 276       9.441 -20.512 -27.354  1.00  0.00           H  
ATOM   4616 3HZ  LYS A 276      10.076 -19.657 -28.599  1.00  0.00           H  
ATOM   4617  N   PHE A 277      15.809 -19.206 -22.591  1.00  0.00           N  
ATOM   4618  CA  PHE A 277      16.605 -18.254 -21.825  1.00  0.00           C  
ATOM   4619  C   PHE A 277      18.055 -18.604 -21.988  1.00  0.00           C  
ATOM   4620  O   PHE A 277      18.887 -17.741 -22.249  1.00  0.00           O  
ATOM   4621  CB  PHE A 277      16.233 -18.266 -20.354  1.00  0.00           C  
ATOM   4622  CG  PHE A 277      17.038 -17.292 -19.504  1.00  0.00           C  
ATOM   4623  CD1 PHE A 277      16.535 -16.054 -19.141  1.00  0.00           C  
ATOM   4624  CD2 PHE A 277      18.307 -17.642 -19.078  1.00  0.00           C  
ATOM   4625  CE1 PHE A 277      17.281 -15.187 -18.371  1.00  0.00           C  
ATOM   4626  CE2 PHE A 277      19.052 -16.783 -18.311  1.00  0.00           C  
ATOM   4627  CZ  PHE A 277      18.542 -15.552 -17.955  1.00  0.00           C  
ATOM   4628  H   PHE A 277      15.044 -19.705 -22.148  1.00  0.00           H  
ATOM   4629  HA  PHE A 277      16.415 -17.253 -22.215  1.00  0.00           H  
ATOM   4630 1HB  PHE A 277      15.192 -18.021 -20.260  1.00  0.00           H  
ATOM   4631 2HB  PHE A 277      16.374 -19.257 -19.948  1.00  0.00           H  
ATOM   4632  HD1 PHE A 277      15.552 -15.771 -19.465  1.00  0.00           H  
ATOM   4633  HD2 PHE A 277      18.714 -18.614 -19.358  1.00  0.00           H  
ATOM   4634  HE1 PHE A 277      16.875 -14.216 -18.092  1.00  0.00           H  
ATOM   4635  HE2 PHE A 277      20.050 -17.073 -17.983  1.00  0.00           H  
ATOM   4636  HZ  PHE A 277      19.133 -14.871 -17.348  1.00  0.00           H  
ATOM   4637  N   GLN A 278      18.349 -19.892 -21.849  1.00  0.00           N  
ATOM   4638  CA  GLN A 278      19.722 -20.319 -21.908  1.00  0.00           C  
ATOM   4639  C   GLN A 278      20.297 -20.110 -23.314  1.00  0.00           C  
ATOM   4640  O   GLN A 278      21.430 -19.665 -23.481  1.00  0.00           O  
ATOM   4641  CB  GLN A 278      19.854 -21.795 -21.505  1.00  0.00           C  
ATOM   4642  CG  GLN A 278      18.907 -22.261 -20.392  1.00  0.00           C  
ATOM   4643  CD  GLN A 278      18.772 -21.238 -19.291  1.00  0.00           C  
ATOM   4644  NE2 GLN A 278      17.557 -20.966 -18.859  1.00  0.00           N  
ATOM   4645  OE1 GLN A 278      19.765 -20.690 -18.825  1.00  0.00           O  
ATOM   4646  H   GLN A 278      17.617 -20.535 -21.567  1.00  0.00           H  
ATOM   4647  HA  GLN A 278      20.301 -19.718 -21.207  1.00  0.00           H  
ATOM   4648 1HB  GLN A 278      19.671 -22.426 -22.361  1.00  0.00           H  
ATOM   4649 2HB  GLN A 278      20.873 -21.983 -21.170  1.00  0.00           H  
ATOM   4650 1HG  GLN A 278      17.918 -22.438 -20.822  1.00  0.00           H  
ATOM   4651 2HG  GLN A 278      19.297 -23.182 -19.960  1.00  0.00           H  
ATOM   4652 1HE2 GLN A 278      17.428 -20.293 -18.131  1.00  0.00           H  
ATOM   4653 2HE2 GLN A 278      16.761 -21.419 -19.247  1.00  0.00           H  
ATOM   4654  N   ALA A 279      19.478 -20.313 -24.335  1.00  0.00           N  
ATOM   4655  CA  ALA A 279      19.970 -20.201 -25.701  1.00  0.00           C  
ATOM   4656  C   ALA A 279      20.270 -18.751 -26.030  1.00  0.00           C  
ATOM   4657  O   ALA A 279      21.381 -18.379 -26.412  1.00  0.00           O  
ATOM   4658  CB  ALA A 279      18.953 -20.774 -26.671  1.00  0.00           C  
ATOM   4659  H   ALA A 279      18.598 -20.769 -24.168  1.00  0.00           H  
ATOM   4660  HA  ALA A 279      20.894 -20.775 -25.777  1.00  0.00           H  
ATOM   4661 1HB  ALA A 279      19.321 -20.667 -27.689  1.00  0.00           H  
ATOM   4662 2HB  ALA A 279      18.795 -21.830 -26.449  1.00  0.00           H  
ATOM   4663 3HB  ALA A 279      18.015 -20.237 -26.566  1.00  0.00           H  
ATOM   4664  N   ARG A 280      19.306 -17.932 -25.684  1.00  0.00           N  
ATOM   4665  CA  ARG A 280      19.259 -16.515 -25.922  1.00  0.00           C  
ATOM   4666  C   ARG A 280      20.270 -15.723 -25.123  1.00  0.00           C  
ATOM   4667  O   ARG A 280      20.862 -14.788 -25.658  1.00  0.00           O  
ATOM   4668  CB  ARG A 280      17.888 -16.040 -25.606  1.00  0.00           C  
ATOM   4669  CG  ARG A 280      16.756 -16.682 -26.502  1.00  0.00           C  
ATOM   4670  CD  ARG A 280      16.791 -16.203 -27.879  1.00  0.00           C  
ATOM   4671  NE  ARG A 280      17.763 -16.918 -28.646  1.00  0.00           N  
ATOM   4672  CZ  ARG A 280      17.582 -18.168 -29.120  1.00  0.00           C  
ATOM   4673  NH1 ARG A 280      16.453 -18.803 -28.881  1.00  0.00           N1+
ATOM   4674  NH2 ARG A 280      18.535 -18.750 -29.817  1.00  0.00           N  
ATOM   4675  H   ARG A 280      18.492 -18.336 -25.275  1.00  0.00           H  
ATOM   4676  HA  ARG A 280      19.480 -16.335 -26.974  1.00  0.00           H  
ATOM   4677 1HB  ARG A 280      17.663 -16.265 -24.566  1.00  0.00           H  
ATOM   4678 2HB  ARG A 280      17.850 -14.965 -25.730  1.00  0.00           H  
ATOM   4679 1HG  ARG A 280      16.872 -17.754 -26.527  1.00  0.00           H  
ATOM   4680 2HG  ARG A 280      15.768 -16.442 -26.099  1.00  0.00           H  
ATOM   4681 1HD  ARG A 280      15.815 -16.343 -28.340  1.00  0.00           H  
ATOM   4682 2HD  ARG A 280      17.045 -15.151 -27.889  1.00  0.00           H  
ATOM   4683  HE  ARG A 280      18.639 -16.460 -28.845  1.00  0.00           H  
ATOM   4684 1HH1 ARG A 280      15.724 -18.353 -28.346  1.00  0.00           H  
ATOM   4685 2HH1 ARG A 280      16.316 -19.739 -29.235  1.00  0.00           H  
ATOM   4686 1HH2 ARG A 280      19.392 -18.253 -29.988  1.00  0.00           H  
ATOM   4687 2HH2 ARG A 280      18.402 -19.685 -30.172  1.00  0.00           H  
ATOM   4688  N   PHE A 281      20.686 -16.186 -23.923  1.00  0.00           N  
ATOM   4689  CA  PHE A 281      21.664 -15.331 -23.251  1.00  0.00           C  
ATOM   4690  C   PHE A 281      22.925 -15.246 -24.114  1.00  0.00           C  
ATOM   4691  O   PHE A 281      23.802 -14.427 -23.854  1.00  0.00           O  
ATOM   4692  CB  PHE A 281      22.099 -15.778 -21.842  1.00  0.00           C  
ATOM   4693  CG  PHE A 281      23.122 -16.862 -21.806  1.00  0.00           C  
ATOM   4694  CD1 PHE A 281      24.460 -16.561 -22.055  1.00  0.00           C  
ATOM   4695  CD2 PHE A 281      22.793 -18.128 -21.541  1.00  0.00           C  
ATOM   4696  CE1 PHE A 281      25.423 -17.540 -22.028  1.00  0.00           C  
ATOM   4697  CE2 PHE A 281      23.753 -19.133 -21.508  1.00  0.00           C  
ATOM   4698  CZ  PHE A 281      25.070 -18.830 -21.754  1.00  0.00           C  
ATOM   4699  H   PHE A 281      20.198 -16.919 -23.432  1.00  0.00           H  
ATOM   4700  HA  PHE A 281      21.229 -14.338 -23.128  1.00  0.00           H  
ATOM   4701 1HB  PHE A 281      22.503 -14.933 -21.301  1.00  0.00           H  
ATOM   4702 2HB  PHE A 281      21.228 -16.132 -21.288  1.00  0.00           H  
ATOM   4703  HD1 PHE A 281      24.743 -15.532 -22.273  1.00  0.00           H  
ATOM   4704  HD2 PHE A 281      21.768 -18.349 -21.352  1.00  0.00           H  
ATOM   4705  HE1 PHE A 281      26.465 -17.286 -22.225  1.00  0.00           H  
ATOM   4706  HE2 PHE A 281      23.468 -20.151 -21.289  1.00  0.00           H  
ATOM   4707  HZ  PHE A 281      25.827 -19.614 -21.730  1.00  0.00           H  
ATOM   4708  N   ARG A 282      23.070 -16.189 -25.067  1.00  0.00           N  
ATOM   4709  CA  ARG A 282      24.199 -16.228 -25.947  1.00  0.00           C  
ATOM   4710  C   ARG A 282      23.867 -15.609 -27.290  1.00  0.00           C  
ATOM   4711  O   ARG A 282      24.570 -14.719 -27.750  1.00  0.00           O  
ATOM   4712  CB  ARG A 282      24.686 -17.659 -26.160  1.00  0.00           C  
ATOM   4713  CG  ARG A 282      25.908 -17.782 -27.076  1.00  0.00           C  
ATOM   4714  CD  ARG A 282      26.407 -19.212 -27.179  1.00  0.00           C  
ATOM   4715  NE  ARG A 282      27.549 -19.333 -28.105  1.00  0.00           N  
ATOM   4716  CZ  ARG A 282      28.173 -20.503 -28.433  1.00  0.00           C  
ATOM   4717  NH1 ARG A 282      27.761 -21.636 -27.911  1.00  0.00           N1+
ATOM   4718  NH2 ARG A 282      29.192 -20.494 -29.276  1.00  0.00           N  
ATOM   4719  H   ARG A 282      22.318 -16.832 -25.281  1.00  0.00           H  
ATOM   4720  HA  ARG A 282      25.010 -15.656 -25.495  1.00  0.00           H  
ATOM   4721 1HB  ARG A 282      24.942 -18.102 -25.201  1.00  0.00           H  
ATOM   4722 2HB  ARG A 282      23.888 -18.256 -26.593  1.00  0.00           H  
ATOM   4723 1HG  ARG A 282      25.647 -17.444 -28.078  1.00  0.00           H  
ATOM   4724 2HG  ARG A 282      26.720 -17.169 -26.683  1.00  0.00           H  
ATOM   4725 1HD  ARG A 282      26.727 -19.559 -26.196  1.00  0.00           H  
ATOM   4726 2HD  ARG A 282      25.604 -19.854 -27.543  1.00  0.00           H  
ATOM   4727  HE  ARG A 282      27.899 -18.484 -28.528  1.00  0.00           H  
ATOM   4728 1HH1 ARG A 282      26.984 -21.642 -27.265  1.00  0.00           H  
ATOM   4729 2HH1 ARG A 282      28.222 -22.502 -28.154  1.00  0.00           H  
ATOM   4730 1HH2 ARG A 282      29.507 -19.624 -29.679  1.00  0.00           H  
ATOM   4731 2HH2 ARG A 282      29.650 -21.359 -29.519  1.00  0.00           H  
ATOM   4732  N   SER A 283      22.653 -15.855 -27.787  1.00  0.00           N  
ATOM   4733  CA  SER A 283      22.319 -15.318 -29.107  1.00  0.00           C  
ATOM   4734  C   SER A 283      22.241 -13.802 -29.071  1.00  0.00           C  
ATOM   4735  O   SER A 283      22.891 -13.111 -29.856  1.00  0.00           O  
ATOM   4736  CB  SER A 283      21.018 -15.867 -29.598  1.00  0.00           C  
ATOM   4737  OG  SER A 283      21.118 -17.243 -29.821  1.00  0.00           O  
ATOM   4738  H   SER A 283      22.091 -16.591 -27.373  1.00  0.00           H  
ATOM   4739  HA  SER A 283      23.101 -15.608 -29.808  1.00  0.00           H  
ATOM   4740 1HB  SER A 283      20.258 -15.669 -28.875  1.00  0.00           H  
ATOM   4741 2HB  SER A 283      20.737 -15.364 -30.516  1.00  0.00           H  
ATOM   4742  HG  SER A 283      21.169 -17.648 -28.951  1.00  0.00           H  
ATOM   4743  N   SER A 284      21.670 -13.291 -27.985  1.00  0.00           N  
ATOM   4744  CA  SER A 284      21.543 -11.863 -27.744  1.00  0.00           C  
ATOM   4745  C   SER A 284      22.865 -11.139 -27.582  1.00  0.00           C  
ATOM   4746  O   SER A 284      22.900  -9.915 -27.675  1.00  0.00           O  
ATOM   4747  CB  SER A 284      20.705 -11.628 -26.501  1.00  0.00           C  
ATOM   4748  OG  SER A 284      21.359 -12.104 -25.352  1.00  0.00           O  
ATOM   4749  H   SER A 284      21.359 -13.920 -27.267  1.00  0.00           H  
ATOM   4750  HA  SER A 284      21.044 -11.410 -28.601  1.00  0.00           H  
ATOM   4751 1HB  SER A 284      20.508 -10.569 -26.393  1.00  0.00           H  
ATOM   4752 2HB  SER A 284      19.745 -12.127 -26.606  1.00  0.00           H  
ATOM   4753  HG  SER A 284      21.454 -13.052 -25.477  1.00  0.00           H  
ATOM   4754  N   VAL A 285      23.964 -11.865 -27.376  1.00  0.00           N  
ATOM   4755  CA  VAL A 285      25.258 -11.220 -27.267  1.00  0.00           C  
ATOM   4756  C   VAL A 285      25.550 -10.477 -28.527  1.00  0.00           C  
ATOM   4757  O   VAL A 285      26.185  -9.429 -28.503  1.00  0.00           O  
ATOM   4758  CB  VAL A 285      26.371 -12.234 -27.008  1.00  0.00           C  
ATOM   4759  CG1 VAL A 285      27.727 -11.547 -27.117  1.00  0.00           C  
ATOM   4760  CG2 VAL A 285      26.156 -12.840 -25.644  1.00  0.00           C  
ATOM   4761  H   VAL A 285      23.929 -12.872 -27.389  1.00  0.00           H  
ATOM   4762  HA  VAL A 285      25.229 -10.526 -26.427  1.00  0.00           H  
ATOM   4763  HB  VAL A 285      26.346 -13.012 -27.761  1.00  0.00           H  
ATOM   4764 1HG1 VAL A 285      28.519 -12.272 -26.931  1.00  0.00           H  
ATOM   4765 2HG1 VAL A 285      27.843 -11.130 -28.119  1.00  0.00           H  
ATOM   4766 3HG1 VAL A 285      27.789 -10.745 -26.382  1.00  0.00           H  
ATOM   4767 1HG2 VAL A 285      26.941 -13.567 -25.439  1.00  0.00           H  
ATOM   4768 2HG2 VAL A 285      26.184 -12.056 -24.888  1.00  0.00           H  
ATOM   4769 3HG2 VAL A 285      25.191 -13.329 -25.626  1.00  0.00           H  
ATOM   4770  N   ALA A 286      25.141 -11.067 -29.643  1.00  0.00           N  
ATOM   4771  CA  ALA A 286      25.383 -10.466 -30.918  1.00  0.00           C  
ATOM   4772  C   ALA A 286      24.576  -9.229 -31.122  1.00  0.00           C  
ATOM   4773  O   ALA A 286      25.033  -8.267 -31.731  1.00  0.00           O  
ATOM   4774  CB  ALA A 286      25.168 -11.474 -32.028  1.00  0.00           C  
ATOM   4775  H   ALA A 286      24.557 -11.893 -29.595  1.00  0.00           H  
ATOM   4776  HA  ALA A 286      26.419 -10.130 -30.943  1.00  0.00           H  
ATOM   4777 1HB  ALA A 286      25.534 -11.060 -32.968  1.00  0.00           H  
ATOM   4778 2HB  ALA A 286      25.715 -12.388 -31.795  1.00  0.00           H  
ATOM   4779 3HB  ALA A 286      24.106 -11.696 -32.113  1.00  0.00           H  
ATOM   4780  N   GLU A 287      23.366  -9.258 -30.597  1.00  0.00           N  
ATOM   4781  CA  GLU A 287      22.477  -8.145 -30.756  1.00  0.00           C  
ATOM   4782  C   GLU A 287      23.068  -6.972 -29.994  1.00  0.00           C  
ATOM   4783  O   GLU A 287      22.962  -5.822 -30.415  1.00  0.00           O  
ATOM   4784  CB  GLU A 287      21.109  -8.531 -30.237  1.00  0.00           C  
ATOM   4785  CG  GLU A 287      20.451  -9.619 -31.070  1.00  0.00           C  
ATOM   4786  CD  GLU A 287      20.278  -9.233 -32.516  1.00  0.00           C  
ATOM   4787  OE1 GLU A 287      20.044  -8.077 -32.782  1.00  0.00           O  
ATOM   4788  OE2 GLU A 287      20.384 -10.102 -33.353  1.00  0.00           O1-
ATOM   4789  H   GLU A 287      23.059 -10.071 -30.083  1.00  0.00           H  
ATOM   4790  HA  GLU A 287      22.407  -7.906 -31.817  1.00  0.00           H  
ATOM   4791 1HB  GLU A 287      21.210  -8.874 -29.228  1.00  0.00           H  
ATOM   4792 2HB  GLU A 287      20.460  -7.657 -30.228  1.00  0.00           H  
ATOM   4793 1HG  GLU A 287      21.063 -10.522 -31.018  1.00  0.00           H  
ATOM   4794 2HG  GLU A 287      19.504  -9.845 -30.661  1.00  0.00           H  
ATOM   4795  N   ILE A 288      23.731  -7.278 -28.879  1.00  0.00           N  
ATOM   4796  CA  ILE A 288      24.372  -6.264 -28.068  1.00  0.00           C  
ATOM   4797  C   ILE A 288      25.535  -5.686 -28.854  1.00  0.00           C  
ATOM   4798  O   ILE A 288      25.678  -4.468 -28.962  1.00  0.00           O  
ATOM   4799  CB  ILE A 288      24.869  -6.838 -26.730  1.00  0.00           C  
ATOM   4800  CG1 ILE A 288      23.706  -7.214 -25.907  1.00  0.00           C  
ATOM   4801  CG2 ILE A 288      25.747  -5.828 -26.019  1.00  0.00           C  
ATOM   4802  CD1 ILE A 288      24.043  -8.055 -24.699  1.00  0.00           C  
ATOM   4803  H   ILE A 288      23.701  -8.231 -28.544  1.00  0.00           H  
ATOM   4804  HA  ILE A 288      23.644  -5.484 -27.850  1.00  0.00           H  
ATOM   4805  HB  ILE A 288      25.438  -7.737 -26.912  1.00  0.00           H  
ATOM   4806 1HG1 ILE A 288      23.222  -6.312 -25.573  1.00  0.00           H  
ATOM   4807 2HG1 ILE A 288      23.006  -7.769 -26.517  1.00  0.00           H  
ATOM   4808 1HG2 ILE A 288      26.091  -6.248 -25.075  1.00  0.00           H  
ATOM   4809 2HG2 ILE A 288      26.608  -5.590 -26.646  1.00  0.00           H  
ATOM   4810 3HG2 ILE A 288      25.177  -4.921 -25.827  1.00  0.00           H  
ATOM   4811 1HD1 ILE A 288      23.130  -8.285 -24.151  1.00  0.00           H  
ATOM   4812 2HD1 ILE A 288      24.514  -8.974 -25.016  1.00  0.00           H  
ATOM   4813 3HD1 ILE A 288      24.725  -7.505 -24.054  1.00  0.00           H  
ATOM   4814  N   LEU A 289      26.332  -6.565 -29.458  1.00  0.00           N  
ATOM   4815  CA  LEU A 289      27.499  -6.133 -30.214  1.00  0.00           C  
ATOM   4816  C   LEU A 289      27.090  -5.222 -31.369  1.00  0.00           C  
ATOM   4817  O   LEU A 289      27.813  -4.292 -31.722  1.00  0.00           O  
ATOM   4818  CB  LEU A 289      28.267  -7.337 -30.759  1.00  0.00           C  
ATOM   4819  CG  LEU A 289      28.995  -8.186 -29.707  1.00  0.00           C  
ATOM   4820  CD1 LEU A 289      29.552  -9.437 -30.366  1.00  0.00           C  
ATOM   4821  CD2 LEU A 289      30.098  -7.359 -29.077  1.00  0.00           C  
ATOM   4822  H   LEU A 289      26.215  -7.551 -29.267  1.00  0.00           H  
ATOM   4823  HA  LEU A 289      28.156  -5.576 -29.547  1.00  0.00           H  
ATOM   4824 1HB  LEU A 289      27.570  -7.983 -31.284  1.00  0.00           H  
ATOM   4825 2HB  LEU A 289      29.009  -6.983 -31.473  1.00  0.00           H  
ATOM   4826  HG  LEU A 289      28.306  -8.496 -28.947  1.00  0.00           H  
ATOM   4827 1HD1 LEU A 289      30.068 -10.041 -29.619  1.00  0.00           H  
ATOM   4828 2HD1 LEU A 289      28.736 -10.015 -30.795  1.00  0.00           H  
ATOM   4829 3HD1 LEU A 289      30.250  -9.156 -31.151  1.00  0.00           H  
ATOM   4830 1HD2 LEU A 289      30.619  -7.957 -28.329  1.00  0.00           H  
ATOM   4831 2HD2 LEU A 289      30.804  -7.047 -29.848  1.00  0.00           H  
ATOM   4832 3HD2 LEU A 289      29.665  -6.477 -28.603  1.00  0.00           H  
ATOM   4833  N   LYS A 290      25.924  -5.487 -31.955  1.00  0.00           N  
ATOM   4834  CA  LYS A 290      25.436  -4.690 -33.071  1.00  0.00           C  
ATOM   4835  C   LYS A 290      24.694  -3.454 -32.584  1.00  0.00           C  
ATOM   4836  O   LYS A 290      24.914  -2.353 -33.090  1.00  0.00           O  
ATOM   4837  CB  LYS A 290      24.530  -5.530 -33.969  1.00  0.00           C  
ATOM   4838  CG  LYS A 290      25.206  -6.689 -34.671  1.00  0.00           C  
ATOM   4839  CD  LYS A 290      24.207  -7.422 -35.549  1.00  0.00           C  
ATOM   4840  CE  LYS A 290      23.183  -8.155 -34.683  1.00  0.00           C  
ATOM   4841  NZ  LYS A 290      22.202  -8.933 -35.488  1.00  0.00           N1+
ATOM   4842  OXT LYS A 290      23.888  -3.547 -31.700  1.00  0.00           O1-
ATOM   4843  H   LYS A 290      25.374  -6.271 -31.631  1.00  0.00           H  
ATOM   4844  HA  LYS A 290      26.293  -4.352 -33.656  1.00  0.00           H  
ATOM   4845 1HB  LYS A 290      23.711  -5.938 -33.375  1.00  0.00           H  
ATOM   4846 2HB  LYS A 290      24.093  -4.893 -34.740  1.00  0.00           H  
ATOM   4847 1HG  LYS A 290      26.027  -6.317 -35.283  1.00  0.00           H  
ATOM   4848 2HG  LYS A 290      25.614  -7.374 -33.940  1.00  0.00           H  
ATOM   4849 1HD  LYS A 290      23.694  -6.708 -36.194  1.00  0.00           H  
ATOM   4850 2HD  LYS A 290      24.732  -8.141 -36.178  1.00  0.00           H  
ATOM   4851 1HE  LYS A 290      23.708  -8.839 -34.016  1.00  0.00           H  
ATOM   4852 2HE  LYS A 290      22.640  -7.427 -34.083  1.00  0.00           H  
ATOM   4853 1HZ  LYS A 290      21.560  -9.387 -34.843  1.00  0.00           H  
ATOM   4854 2HZ  LYS A 290      21.697  -8.312 -36.103  1.00  0.00           H  
ATOM   4855 3HZ  LYS A 290      22.689  -9.626 -36.041  1.00  0.00           H  
TER   
ATOM   4856  N   TYR C 291      -9.154  -2.612   8.618  1.00  0.00           N  
ATOM   4857  CA  TYR C 291      -8.476  -3.466   7.651  1.00  0.00           C  
ATOM   4858  C   TYR C 291      -6.985  -3.374   7.667  1.00  0.00           C  
ATOM   4859  O   TYR C 291      -6.397  -2.303   7.508  1.00  0.00           O  
ATOM   4860  CB  TYR C 291      -8.974  -3.150   6.238  1.00  0.00           C  
ATOM   4861  CG  TYR C 291      -8.226  -3.884   5.148  1.00  0.00           C  
ATOM   4862  CD1 TYR C 291      -8.362  -5.258   5.018  1.00  0.00           C  
ATOM   4863  CD2 TYR C 291      -7.404  -3.183   4.279  1.00  0.00           C  
ATOM   4864  CE1 TYR C 291      -7.677  -5.929   4.022  1.00  0.00           C  
ATOM   4865  CE2 TYR C 291      -6.720  -3.852   3.283  1.00  0.00           C  
ATOM   4866  CZ  TYR C 291      -6.855  -5.220   3.154  1.00  0.00           C  
ATOM   4867  OH  TYR C 291      -6.174  -5.887   2.161  1.00  0.00           O  
ATOM   4868 1H   TYR C 291     -10.142  -2.736   8.539  1.00  0.00           H  
ATOM   4869 2H   TYR C 291      -8.862  -2.857   9.542  1.00  0.00           H  
ATOM   4870 3H   TYR C 291      -8.923  -1.656   8.440  1.00  0.00           H  
ATOM   4871  HA  TYR C 291      -8.707  -4.505   7.884  1.00  0.00           H  
ATOM   4872 1HB  TYR C 291     -10.032  -3.409   6.159  1.00  0.00           H  
ATOM   4873 2HB  TYR C 291      -8.885  -2.080   6.052  1.00  0.00           H  
ATOM   4874  HD1 TYR C 291      -9.007  -5.810   5.701  1.00  0.00           H  
ATOM   4875  HD2 TYR C 291      -7.297  -2.102   4.382  1.00  0.00           H  
ATOM   4876  HE1 TYR C 291      -7.783  -7.008   3.919  1.00  0.00           H  
ATOM   4877  HE2 TYR C 291      -6.073  -3.301   2.600  1.00  0.00           H  
ATOM   4878  HH  TYR C 291      -6.252  -6.834   2.302  1.00  0.00           H  
ATOM   4879  N   PHE C 292      -6.374  -4.524   7.796  1.00  0.00           N  
ATOM   4880  CA  PHE C 292      -4.945  -4.596   7.919  1.00  0.00           C  
ATOM   4881  C   PHE C 292      -4.303  -4.175   6.636  1.00  0.00           C  
ATOM   4882  O   PHE C 292      -4.480  -4.814   5.599  1.00  0.00           O  
ATOM   4883  CB  PHE C 292      -4.500  -6.014   8.283  1.00  0.00           C  
ATOM   4884  CG  PHE C 292      -4.846  -6.416   9.689  1.00  0.00           C  
ATOM   4885  CD1 PHE C 292      -5.579  -7.566   9.936  1.00  0.00           C  
ATOM   4886  CD2 PHE C 292      -4.439  -5.644  10.766  1.00  0.00           C  
ATOM   4887  CE1 PHE C 292      -5.899  -7.937  11.228  1.00  0.00           C  
ATOM   4888  CE2 PHE C 292      -4.756  -6.012  12.059  1.00  0.00           C  
ATOM   4889  CZ  PHE C 292      -5.487  -7.159  12.290  1.00  0.00           C  
ATOM   4890  H   PHE C 292      -6.920  -5.369   7.863  1.00  0.00           H  
ATOM   4891  HA  PHE C 292      -4.630  -3.922   8.715  1.00  0.00           H  
ATOM   4892 1HB  PHE C 292      -4.963  -6.727   7.601  1.00  0.00           H  
ATOM   4893 2HB  PHE C 292      -3.421  -6.099   8.161  1.00  0.00           H  
ATOM   4894  HD1 PHE C 292      -5.905  -8.181   9.096  1.00  0.00           H  
ATOM   4895  HD2 PHE C 292      -3.862  -4.737  10.584  1.00  0.00           H  
ATOM   4896  HE1 PHE C 292      -6.476  -8.843  11.408  1.00  0.00           H  
ATOM   4897  HE2 PHE C 292      -4.429  -5.396  12.897  1.00  0.00           H  
ATOM   4898  HZ  PHE C 292      -5.739  -7.451  13.309  1.00  0.00           H  
ATOM   4899  N   PRO C 293      -3.550  -3.120   6.634  1.00  0.00           N  
ATOM   4900  CA  PRO C 293      -2.760  -2.765   5.534  1.00  0.00           C  
ATOM   4901  C   PRO C 293      -1.824  -3.839   5.302  1.00  0.00           C  
ATOM   4902  O   PRO C 293      -1.592  -4.680   6.170  1.00  0.00           O  
ATOM   4903  CB  PRO C 293      -2.059  -1.477   5.974  1.00  0.00           C  
ATOM   4904  CG  PRO C 293      -2.892  -0.976   7.105  1.00  0.00           C  
ATOM   4905  CD  PRO C 293      -3.384  -2.225   7.788  1.00  0.00           C  
ATOM   4906  HA  PRO C 293      -3.410  -2.576   4.667  1.00  0.00           H  
ATOM   4907 1HB  PRO C 293      -1.022  -1.693   6.270  1.00  0.00           H  
ATOM   4908 2HB  PRO C 293      -2.012  -0.768   5.134  1.00  0.00           H  
ATOM   4909 1HG  PRO C 293      -2.287  -0.340   7.769  1.00  0.00           H  
ATOM   4910 2HG  PRO C 293      -3.712  -0.350   6.725  1.00  0.00           H  
ATOM   4911 1HD  PRO C 293      -2.621  -2.581   8.496  1.00  0.00           H  
ATOM   4912 2HD  PRO C 293      -4.328  -2.009   8.310  1.00  0.00           H  
ATOM   4913  N   GLY C 294      -1.352  -3.895   4.123  1.00  0.00           N  
ATOM   4914  CA  GLY C 294      -0.617  -5.020   3.837  1.00  0.00           C  
ATOM   4915  C   GLY C 294       0.571  -5.263   4.647  1.00  0.00           C  
ATOM   4916  O   GLY C 294       1.177  -6.326   4.545  1.00  0.00           O  
ATOM   4917  H   GLY C 294      -1.416  -3.150   3.471  1.00  0.00           H  
ATOM   4918 1HA  GLY C 294      -1.248  -5.903   3.940  1.00  0.00           H  
ATOM   4919 2HA  GLY C 294      -0.283  -4.984   2.800  1.00  0.00           H  
ATOM   4920  N   GLN C 295       0.955  -4.290   5.467  1.00  0.00           N  
ATOM   4921  CA  GLN C 295       2.098  -4.643   6.220  1.00  0.00           C  
ATOM   4922  C   GLN C 295       1.916  -4.850   7.496  1.00  0.00           C  
ATOM   4923  O   GLN C 295       2.885  -5.271   8.133  1.00  0.00           O  
ATOM   4924  CB  GLN C 295       3.192  -3.574   6.135  1.00  0.00           C  
ATOM   4925  CG  GLN C 295       3.795  -3.410   4.752  1.00  0.00           C  
ATOM   4926  CD  GLN C 295       4.615  -4.615   4.331  1.00  0.00           C  
ATOM   4927  NE2 GLN C 295       4.314  -5.152   3.155  1.00  0.00           N  
ATOM   4928  OE1 GLN C 295       5.510  -5.058   5.056  1.00  0.00           O  
ATOM   4929  H   GLN C 295       0.466  -3.410   5.565  1.00  0.00           H  
ATOM   4930  HA  GLN C 295       2.506  -5.569   5.817  1.00  0.00           H  
ATOM   4931 1HB  GLN C 295       2.784  -2.610   6.441  1.00  0.00           H  
ATOM   4932 2HB  GLN C 295       3.997  -3.822   6.827  1.00  0.00           H  
ATOM   4933 1HG  GLN C 295       2.991  -3.274   4.029  1.00  0.00           H  
ATOM   4934 2HG  GLN C 295       4.447  -2.536   4.752  1.00  0.00           H  
ATOM   4935 1HE2 GLN C 295       4.820  -5.949   2.824  1.00  0.00           H  
ATOM   4936 2HE2 GLN C 295       3.581  -4.761   2.598  1.00  0.00           H  
ATOM   4937  N   PHE C 296       0.876  -4.213   7.935  1.00  0.00           N  
ATOM   4938  CA  PHE C 296       0.999  -4.369   9.239  1.00  0.00           C
[truncated: 4,872 more chars]
